# Supplementary material for: Barcode extension for analysis and reconstruction of structures
Source: Nat Commun. 2017 Mar 13;8:14698. doi: 10.1038/ncomms14698 (PMC5355802; doi:10.1038/ncomms14698)
Supplement: Supplementary Data 1 — non-extended oligos and pre-extended oligos. [file ncomms14698-s2.xlsx]

## Sheet: Oligo Mixing
	non-extended oligos (used in mixes A0, B0, C0, D0, E0, F0)	x.y indicates pool x, oligo # y		pre-extended oligos (used in mixes A, B, C, D, E, F)
Name	Sequence		Name	Sequence
1.1	TTTTTTTTTTTGCCATTGAGCTATGACACCGGCTTTTTTTTT		1.1e	CACGACGCTCTTCCGATCTTTTTTTTTTTTGCCATTGAGCTATGACACCGGCTTTTTTTTTAGATCGGAAGAGCACACGT
1.2	GAGACGGCGTCGTCGGCGAACAGCCGTTGAGGCCTCTGGTCC		1.2e	CACGACGCTCTTCCGATCTGAGACGGCGTCGTCGGCGAACAGCCGTTGAGGCCTCTGGTCCAGATCGGAAGAGCACACGT
1.3	CTGGGCGGATGTTACAGTGCGTACCTCTCTGTTACGTGCTAA		1.3e	CACGACGCTCTTCCGATCTCTGGGCGGATGTTACAGTGCGTACCTCTCTGTTACGTGCTAAAGATCGGAAGAGCACACGT
1.4	TCCGATTGCTAGACGCATTGTCGGTAACTAAGTTCTTTGGAG		1.4e	CACGACGCTCTTCCGATCTTCCGATTGCTAGACGCATTGTCGGTAACTAAGTTCTTTGGAGAGATCGGAAGAGCACACGT
1.5	CAACATCTGCAGCAGCTGTAGCCAGCTTTACACTCAACGAGC		1.5e	CACGACGCTCTTCCGATCTCAACATCTGCAGCAGCTGTAGCCAGCTTTACACTCAACGAGCAGATCGGAAGAGCACACGT
1.6	ATCTGCCGCGGTAGTTGCTGCGTATCTGTAACCGCGTCACCG		1.6e	CACGACGCTCTTCCGATCTATCTGCCGCGGTAGTTGCTGCGTATCTGTAACCGCGTCACCGAGATCGGAAGAGCACACGT
2.1	TTTTTTTTTTTGGTTTCGAGATGCCGTTCCGTGTTTTTTTTT		2.1e	CACGACGCTCTTCCGATCTTTTTTTTTTTTGGTTTCGAGATGCCGTTCCGTGTTTTTTTTTAGATCGGAAGAGCACACGT
2.2	GATTAGAGCATAATCTCTTTCGGCCTAGGACGACACGTTCGA		2.2e	CACGACGCTCTTCCGATCTGATTAGAGCATAATCTCTTTCGGCCTAGGACGACACGTTCGAAGATCGGAAGAGCACACGT
2.3	GCTGAGGTGTGCCGAGAAACAGTCGATCCGGAAGAAGTCCAG		2.3e	CACGACGCTCTTCCGATCTGCTGAGGTGTGCCGAGAAACAGTCGATCCGGAAGAAGTCCAGAGATCGGAAGAGCACACGT
2.4	TCTAGGAAACCCGGATATGTGATTTCTAGGTAAATGGCGAGG		2.4e	CACGACGCTCTTCCGATCTTCTAGGAAACCCGGATATGTGATTTCTAGGTAAATGGCGAGGAGATCGGAAGAGCACACGT
2.5	CGGCAGTTTAAGACCTGCTCTCTTGCCAGCTTCTCATCGGGT		2.5e	CACGACGCTCTTCCGATCTCGGCAGTTTAAGACCTGCTCTCTTGCCAGCTTCTCATCGGGTAGATCGGAAGAGCACACGT
2.6	GAACAAATATCTACACCCTATTCCATCTTCCCGTATAGCAAC		2.6e	CACGACGCTCTTCCGATCTGAACAAATATCTACACCCTATTCCATCTTCCCGTATAGCAACAGATCGGAAGAGCACACGT
3.1	TTTTTTTTTTTCTAGCTCACCAGTGATCCGACCTTTTTTTTT		3.1e	CACGACGCTCTTCCGATCTTTTTTTTTTTTCTAGCTCACCAGTGATCCGACCTTTTTTTTTAGATCGGAAGAGCACACGT
3.2	ACTTCACTATTTAAGGTGTTGGGAGACGAGTTCGTTGGCGGG		3.2e	CACGACGCTCTTCCGATCTACTTCACTATTTAAGGTGTTGGGAGACGAGTTCGTTGGCGGGAGATCGGAAGAGCACACGT
3.3	ATTTAGACTAGTCGCCTGGATGCTTATTATTAGACCCTGAGC		3.3e	CACGACGCTCTTCCGATCTATTTAGACTAGTCGCCTGGATGCTTATTATTAGACCCTGAGCAGATCGGAAGAGCACACGT
3.4	CAGAAAGTGAGGGCCTCAGGTCTGCTTTGCTCAGCTAGGCAC		3.4e	CACGACGCTCTTCCGATCTCAGAAAGTGAGGGCCTCAGGTCTGCTTTGCTCAGCTAGGCACAGATCGGAAGAGCACACGT
3.5	GGTCAGGTCAACGGTCATCTCTAGGGTGATGGTCCTTTGTGT		3.5e	CACGACGCTCTTCCGATCTGGTCAGGTCAACGGTCATCTCTAGGGTGATGGTCCTTTGTGTAGATCGGAAGAGCACACGT
3.6	AAAGCTCGGATTAGCGCCCGGCTGAGTTTGCTATGAGAATCG		3.6e	CACGACGCTCTTCCGATCTAAAGCTCGGATTAGCGCCCGGCTGAGTTTGCTATGAGAATCGAGATCGGAAGAGCACACGT
4.1	TTTTTTTTTTTGGACATTCCTACGGTCGTGCAATTTTTTTTT		4.1e	CACGACGCTCTTCCGATCTTTTTTTTTTTTGGACATTCCTACGGTCGTGCAATTTTTTTTTAGATCGGAAGAGCACACGT
4.2	TGCGAAGGCCGAAGCTGGCAGGGCGTTGTAAGTAGAGACGAT		4.2e	CACGACGCTCTTCCGATCTTGCGAAGGCCGAAGCTGGCAGGGCGTTGTAAGTAGAGACGATAGATCGGAAGAGCACACGT
4.3	TGCAGGCGGGCCAAAGGATAAGAGGTAATTATTCTTATTTCA		4.3e	CACGACGCTCTTCCGATCTTGCAGGCGGGCCAAAGGATAAGAGGTAATTATTCTTATTTCAAGATCGGAAGAGCACACGT
4.4	GCTTCCGTTGCTGATGCCATTTGAGATGACCAGAGCGTATGT		4.4e	CACGACGCTCTTCCGATCTGCTTCCGTTGCTGATGCCATTTGAGATGACCAGAGCGTATGTAGATCGGAAGAGCACACGT
4.5	CAGGCGAAATCAGCGTTGGCTCCATTCACGCTATTCTCATTC		4.5e	CACGACGCTCTTCCGATCTCAGGCGAAATCAGCGTTGGCTCCATTCACGCTATTCTCATTCAGATCGGAAGAGCACACGT
4.6	AGCGCTGGAGGGCTCAATGTTGACTTGAGTGACGCGTCTCAT		4.6e	CACGACGCTCTTCCGATCTAGCGCTGGAGGGCTCAATGTTGACTTGAGTGACGCGTCTCATAGATCGGAAGAGCACACGT
5.1	TTTTTTTTTTTCTGTCTCGTAGCGTGGGAGATTTTTTTTTTT		5.1e	CACGACGCTCTTCCGATCTTTTTTTTTTTTCTGTCTCGTAGCGTGGGAGATTTTTTTTTTTAGATCGGAAGAGCACACGT
5.2	TAGTAAACTCCAAGGCTACCCGGTATACACTGAAGGTCCAAT		5.2e	CACGACGCTCTTCCGATCTTAGTAAACTCCAAGGCTACCCGGTATACACTGAAGGTCCAATAGATCGGAAGAGCACACGT
5.3	TGTAAGTCGATTAAACCACTGCTGTGCGAAGGCTTTACAGTC		5.3e	CACGACGCTCTTCCGATCTTGTAAGTCGATTAAACCACTGCTGTGCGAAGGCTTTACAGTCAGATCGGAAGAGCACACGT
5.4	CAGAAATATTGAACTGTGATTGGATACCTAGACGTCAGACCA		5.4e	CACGACGCTCTTCCGATCTCAGAAATATTGAACTGTGATTGGATACCTAGACGTCAGACCAAGATCGGAAGAGCACACGT
5.5	TGAGAGCTCTGATGAATTCGCGCAAATTCCGGCTCCCAGCAG		5.5e	CACGACGCTCTTCCGATCTTGAGAGCTCTGATGAATTCGCGCAAATTCCGGCTCCCAGCAGAGATCGGAAGAGCACACGT
5.6	TTTCCTAGTTGAATATCCACGAATAAAGGTAATTAAATGCTA		5.6e	CACGACGCTCTTCCGATCTTTTCCTAGTTGAATATCCACGAATAAAGGTAATTAAATGCTAAGATCGGAAGAGCACACGT

## Sheet: 2D DNA Brick Canvas
Name	Sequence	This sheet contains the names and sequences of the entire set of brick strands in the 2D DNA brick canvas
R_1.1	CAGGGTGGTACTATTTATCGT	The sheets "Letter B", "Letter E", "Letter A", "Letter R", "Letter S", and "Bear"
R_1.2	CCTCCGGGCACTCAGCTTACT	list the names of the subsets of the canvas used in those structures
R_1.3	CAACCGATCTCTGGATAATAT	R_ oligos are core brick strands
R_1.4	CCCGTCAAAGCTTATATTTCT	P[1-4]_ oligos are edge protectors
R_1.5	CTATTTAGAACTCCAGGAAGT
R_1.6	CCAGGCCCACCTATATGGATT
R_1.7	CTTAAAGGCTCTGGTTGAAGT
R_1.8	CAGATCACGACTAACACACCT
R_2.1	TTTTTTTTTTTGGGTGCCCATGTACCACCCTGTTTTTTTTTT
R_2.2	CGGGCTGGTCTCCGAAGGACTGTGCCCGGAGGACGATAAATA
R_2.3	CGAAGTTTCCTGCATTATGATGAGATCGGTTGAGTAAGCTGA
R_2.4	CTTCAAGTGCTCCCTGCAGCTGCTTTGACGGGATATTATCCA
R_2.5	CGATTTCAGCTAAAGTTGTGTGTTCTAAATAGAGAAATATAA
R_2.6	CCAATGCGCCTGCACCTGTATGGTGGGCCTGGACTTCCTGGA
R_2.7	CATCACATCCTCGTTCGTACTGAGCCTTTAAGAATCCATATA
R_2.8	CACAGTCTGCTACTGCAGATTGTCGTGATCTGACTTCAACCA
R_3.1	CGCCGCGTGTCTATCGTGGTTGACCAGCCCGATGGGCACCCA
R_3.2	CCATTAGGGCCTAAGCAGCCTGGAAACTTCGAGTCCTTCGGA
R_3.3	CATATATCGACTCGTCAAGGTGCACTTGAAGATCATAATGCA
R_3.4	CGAAAGTTGGCTAAACGACATGCTGAAATCGAGCTGCAGGGA
R_3.5	CATACGGTTTCTAGAAAGATTGGCGCATTGGACACAACTTTA
R_3.6	CAAGGCTCGGCTTATGCAATTGGATGTGATGATACAGGTGCA
R_3.7	CAACTTAGCTCTGAAAGTCGTGCAGACTGTGAGTACGAACGA
R_3.8	CACTTCCCATCTAAACCAGGTGGTATCCAAGAATCTGCAGTA
R_4.1	TTTTTTTTTTTGGGAGTGGATGACACGCGGCGTTTTTTTTTT
R_4.2	CAGGCTCTACTGGGAGGATATGGCCCTAATGGAACCACGATA
R_4.3	CGCGCTAGACTACATTTATATGTCGATATATGAGGCTGCTTA
R_4.4	CTACGCTATCTTTACCATTATGCCAACTTTCGACCTTGACGA
R_4.5	CGGAGTAAACTTGTGCCTTGTGAAACCGTATGATGTCGTTTA
R_4.6	CAGATAAAGCTACTAGCATTTGCCGAGCCTTGAATCTTTCTA
R_4.7	CGCCTCCTTCTCAATAATAATGAGCTAAGTTGAATTGCATAA
R_4.8	CCAACTAGGCTGGACCATCGTGATGGGAAGTGACGACTTTCA
R_5.1	CGGACTTCATCTATGGTTTATGTAGAGCCTGATCCACTCCCA
R_5.2	CCGTTGATGACTGGGCGGATTGTCTAGCGCGATATCCTCCCA
R_5.3	CTAATGGGACCTCTGGTCCCTGATAGCGTAGATATAAATGTA
R_5.4	CCACTTCCTTCTTGGTTGCGTGTTTACTCCGATAATGGTAAA
R_5.5	CAGTACATAGCTAGGATGCATGCTTTATCTGACAAGGCACAA
R_5.6	CGAAGGGAGCCTGGCATTTGTGAAGGAGGCGAAATGCTAGTA
R_5.7	CGCCAAGTAGCTAGTCCGCATGCCTAGTTGGATTATTATTGA
R_5.8	CTAGCAGCATCTAATCCATTTGCATCATTAGACGATGGTCCA
R_6.1	TTTTTTTTTTTGGAGGATTCTGATGAAGTCCGTTTTTTTTTT
R_6.2	CCCGTGGTCCTCGCCCGAAATGTCATCAACGGATAAACCATA
R_6.3	CTTTATTGGCTTCTCAGTTATGGTCCCATTAGAATCCGCCCA
R_6.4	CACTAGAAGCTTAAGGGTAATGAAGGAAGTGGAGGGACCAGA
R_6.5	CGCGAGAGCCTTCCTGTTATTGCTATGTACTGACGCAACCAA
R_6.6	CGCGTCCTTCTACGGCGAGATGGCTCCCTTCGATGCATCCTA
R_6.7	CCAGTTAGTCTCAATGCAGTTGCTACTTGGCGACAAATGCCA
R_6.8	CCAATACTCCTCGGAGGCAGTGATGCTGCTAGATGCGGACTA
R_7.1	CGATTGGTCTCTGAGACTTATGGACCACGGGAGAATCCTCCA
R_7.2	CGGGCCGGCTCTATTGACAATGCCAATAAAGATTTCGGGCGA
R_7.3	CAGAGGATGGCTTTCCGATGTGCTTCTAGTGATAACTGAGAA
R_7.4	CACCAAAGGGCTCAACAACTTGGCTCTCGCGATTACCCTTAA
R_7.5	CTTGTTCAGACTCGAATTCCTGAAGGACGCGAATAACAGGAA
R_7.6	CAGAGCATCCCTACAGATGCTGACTAACTGGATCTCGCCGTA
R_7.7	CGTACTGGTTCTGACAGGTCTGGAGTATTGGAACTGCATTGA
R_7.8	CCTCGGACGCCTAACTTCTGTGGCCGATTGGACTGCCTCCGA
R_8.1	TTTTTTTTTTTTGCTTGGGTTGAGACCAATCGTTTTTTTTTT
R_8.2	CCGCACAGCCTCATACCCTCTGAGCCGGCCCGATAAGTCTCA
R_8.3	CTAGGTTCCCTTCCTTATAATGCCATCCTCTGATTGTCAATA
R_8.4	CTATGGCTACTCACAACCGTTGCCCTTTGGTGACATCGGAAA
R_8.5	CGTGTTGTCCTATATCACGCTGTCTGAACAAGAAGTTGTTGA
R_8.6	CGAGCGTCTCTTGTTGTCTTTGGGATGCTCTGAGGAATTCGA
R_8.7	CTGACGCTCCTCTGGACCTATGAACCAGTACGAGCATCTGTA
R_8.8	CACATTTAACTAACTTATCCTGGCGTCCGAGGAGACCTGTCA
R_9.1	CCTTACCGGACTTTCCGTAATGGCTGTGCGGAACCCAAGCAA
R_9.2	CTTACCGCGGCTAGTGCTCATGGGAACCTAGAGAGGGTATGA
R_9.3	CTTGATCGAACTTGTCATATTGTAGCCATAGATTATAAGGAA
R_9.4	CTGGTTTGATCTCGTACCAATGGACAACACGAACGGTTGTGA
R_9.5	CCCGTGTTGACTGCATAGTATGAGACGCTCGAGCGTGATATA
R_9.6	CCGCTAGATCCTCCTTGTGCTGGAGCGTCAGAAAGACAACAA
R_9.7	CGCAGGCTAGCTTACGTTAGTGTTAAATGTGATAGGTCCAGA
R_9.8	CTCCGGTCAACTAGTTAGTATGCGTATGTTGAGGATAAGTTA
R_10.1	TTTTTTTTTTTAGTGCAGAATGTCCGGTAAGGTTTTTTTTTT
R_10.2	CATACCTCTCTTAGGTCAATTGCCGCGGTAAGATTACGGAAA
R_10.3	CACACCACACTCAGTAGGTTTGTTCGATCAAGATGAGCACTA
R_10.4	CCACGCAGTCTGGTCATCACTGATCAAACCAGAATATGACAA
R_10.5	CAACGCAAGCTTTCTGATTATGTCAACACGGGATTGGTACGA
R_10.6	CGTAGTGGCCTTACTAGGGTTGGATCTAGCGGATACTATGCA
R_10.7	CTCGTGGAACTCAGGGCTCGTGCTAGCCTGCGAGCACAAGGA
R_10.8	CACCGCCCTCTTACGCCCACTGTTGACCGGAGACTAACGTAA
R_11.1	CCTTTGCTTCCTTGACCAAGTGAGAGGTATGATTCTGCACTA
R_11.2	CGTGGAGGCGCTCACCCTCCTGTGTGGTGTGAATTGACCTAA
R_11.3	CTCGCCAACCCTTGTCCAGGTGACTGCGTGGAAACCTACTGA
R_11.4	CGCTTCTTCACTGCATGCGATGCTTGCGTTGAGTGATGACCA
R_11.5	CAGATATAGCCTAGCCCTCGTGGCCACTACGATAATCAGAAA
R_11.6	CATCCGCAGCCTTACACTAATGTTCCACGAGAACCCTAGTAA
R_11.7	CGATGCAGATCTTCTGCCTTTGAGGGCGGTGACGAGCCCTGA
R_11.8	CAATAGCCATCTCACTTGATTGTTTAATTCGAGTGGGCGTAA
R_12.1	TTTTTTTTTTTCTGTGCATATGGAAGCAAAGGTTTTTTTTTT
R_12.2	CTGGCGACGCTCTGACCGTGTGCGCCTCCACGACTTGGTCAA
R_12.3	CTTGGTCTACTGTTTATAGATGGGTTGGCGAGAGGAGGGTGA
R_12.4	CGCGCGCCACTCATTAGGAGTGTGAAGAAGCGACCTGGACAA
R_12.5	CCAGATTTACTTGTACCCAGTGGCTATATCTGATCGCATGCA
R_12.6	CGGCGCGCTCTGCTAGCTGGTGGCTGCGGATGACGAGGGCTA
R_12.7	CGCGCTCCGCTCACTCGGAATGATCTGCATCGATTAGTGTAA
R_12.8	CATCGGTACCTTTGGGCGGGTGATGGCTATTGAAAGGCAGAA
R_1.9	CGCCTCTATCCTGTGAACACT
R_1.10	CGGCTGAGAACTTAAGTTTCT
R_1.11	CGGTCTCGCCCTTAGAATGAT
R_1.12	CGGGCGCCAACTGAAGCCCTT
R_1.13	CGGGACATCCCTTTAGTCGAT
R_1.14	CGGAGATGCGCTCAGATGTAT
R_2.9	CTTGGATACCTCAGTCTGACTGGATAGAGGCGAGGTGTGTTA
R_2.10	CAACTCTAGCTCCTCCGCACTGTTCTCAGCCGAGTGTTCACA
R_2.11	CTCACATAACTTCCCTCTTCTGGGCGAGACCGAGAAACTTAA
R_2.12	CTTGCGAGGCTAAAGAATGCTGTTGGCGCCCGATCATTCTAA
R_2.13	CAGCGGACTCTAGTGGGCTATGGGATGTCCCGAAGGGCTTCA
R_2.14	CATCGTGTGCTTATTCCTCTTGCGCATCTCCGATCGACTAAA
R_2.15	CCTATTTGTCTTTTTTTTTTTTTTTTTTTTTTATACATCTGA
R_3.9	CAAGTCCGCGCTCGTCAGATTGCTAGAGTTGAGTCAGACTGA
R_3.10	CGTGTAGAATCTAGAGCTGATGTTATGTGAGAGTGCGGAGGA
R_3.11	CAGCTGAGAGCTTTGGTCGGTGCCTCGCAAGAGAAGAGGGAA
R_3.12	CATCTTAGGGCTGCTGTGTATGAGTCCGCTGAGCATTCTTTA
R_3.13	CCTTTCTCGACTCTGAAGTGTGCACACGATGATAGCCCACTA
R_3.14	CGCCCTGTTTCTGAGTCCCTTGACAAATAGGAAGAGGAATAA
R_4.9	CTAATGATGCTAATGAACTATGCGCGGACTTGACCTGGTTTA
R_4.10	CCGCCAGTACTAAATACCTGTGATTCTACACGAATCTGACGA
R_4.11	CGTGGCGTTCTACCATTGTTTGCTCTCAGCTGATCAGCTCTA
R_4.12	CACTTTATTCTATGAGTTAATGCCCTAAGATGACCGACCAAA
R_4.13	CCCGACCGTCTGCCCTCGCTTGTCGAGAAAGGATACACAGCA
R_4.14	CGGATTTGACTCACAGAGACTGAAACAGGGCGACACTTCAGA
R_4.15	CATGCTCGCCTTTTTTTTTTTTTTTTTTTTTTAAGGGACTCA
R_5.9	CAAGCGCGTACTTACCTGACTGTACTGGCGGATAGTTCATTA
R_5.10	CCCTGCGCACCTTCGCCACGTGAACGCCACGACAGGTATTTA
R_5.11	CCCTAACCCTCTTTAGGTACTGAATAAAGTGAAACAATGGTA
R_5.12	CTGCAAACATCTTACTGACCTGACGGTCGGGATTAACTCATA
R_5.13	CATGGTACGGCTAACATATCTGTCAAATCCGAAGCGAGGGCA
R_5.14	CATGCGGCTGCTACCGGGCATGGCGAGCATGAGTCTCTGTGA
R_6.9	CCAATCGGCCTGCAGGCTGTTGTACGCGCTTGAAATGGATTA
R_6.10	CCCTATATTCTCTTGGGCAATGGTGCGCAGGGAGTCAGGTAA
R_6.11	CGGTGGCCGCTACAACCAATTGAGGGTTAGGGACGTGGCGAA
R_6.12	CTGTTGCTTCTTTAGTTCTTTGATGTTTGCAGAGTACCTAAA
R_6.13	CAGCGTTGGCTGAAACTCGCTGCCGTACCATGAGGTCAGTAA
R_6.14	CGTGGTCAGCTTGCTCTAGTTGCAGCCGCATGAGATATGTTA
R_6.15	CCCTGACGCCTTTTTTTTTTTTTTTTTTTTTTATGCCCGGTA
R_7.9	CCACCAAACTCTATAGCCCGTGAATATAGGGAACAGCCTGCA
R_7.10	CATGAGTGAACTGTTAGGTCTGCGGCCACCGATTGCCCAAGA
R_7.11	CTAGAGTACACTACCCGCATTGAAGCAACAGAATTGGTTGTA
R_7.12	CGAGAAGTATCTATGCACCCTGCCAACGCTGAAAGAACTAAA
R_7.13	CTATTGAGGACTATCCAATCTGCTGACCACGAGCGAGTTTCA
R_7.14	CCGACTGCTGCTGCGAATAGTGGCGTCAGGGAACTAGAGCAA
R_8.9	CAACATACGCTTCGAGCCAGTGAGTTTGGTGGACAGAAGTTA
R_8.10	CAATACTTCCTACACCTATCTGTTCACTCATGACGGGCTATA
R_8.11	CTTCCAGCCCTTAAAGCGGATGTGTACTCTAGAGACCTAACA
R_8.12	CCCTATCCACTTAGTTCGACTGATACTTCTCGAATGCGGGTA
R_8.13	CTCCAAGCCCTCACGAAACATGTCCTCAATAGAGGGTGCATA
R_8.14	CCTACGGATCTGATGCACATTGCAGCAGTCGGAGATTGGATA
R_8.15	CCAGCAACGCTTTTTTTTTTTTTTTTTTTTTTACTATTCGCA
R_9.9	CGGTCTTTAACTGGGATTACTGGAAGTATTGACTGGCTCGAA
R_9.10	CAGTTCGTCACTGGCTACCTTGGGCTGGAAGAGATAGGTGTA
R_9.11	CATACTGTCTCTAACTGCAATGTGGATAGGGATCCGCTTTAA
R_9.12	CTTGGCTTTACTTATCGGCGTGGGCTTGGAGAGTCGAACTAA
R_9.13	CGTAAGGGCACTATCGTTTATGATCCGTAGGATGTTTCGTGA
R_9.14	CTCGCTTTAGCTGGAGACCGTGCGTTGCTGGAATGTGCATCA
R_10.9	CGAATTAAACTAGACGAGTATGTTAAAGACCGATACTAACTA
R_10.10	CATAAGCGACTTTGATCGGCTGTGACGAACTGAGTAATCCCA
R_10.11	CATGCAACCCTGTAAGCAAATGAGACAGTATGAAGGTAGCCA
R_10.12	CACTACTGGCTTGTAAGCGCTGTAAAGCCAAGATTGCAGTTA
R_10.13	CTGTAAGGTCTCGAGATGTGTGTGCCCTTACGACGCCGATAA
R_10.14	CCGTCTAACCTATAATATTGTGCTAAAGCGAGATAAACGATA
R_10.15	CGGCAACGTCTTTTTTTTTTTTTTTTTTTTTTACGGTCTCCA
R_11.9	CGTCCTTGGACTCAACGTCCTGTCGCTTATGATACTCGTCTA
R_11.10	CTGCGAAGGCCTACAGGCACTGGGTTGCATGAGCCGATCAAA
R_11.11	CTTCTTCGAACTGGACATCTTGCCAGTAGTGATTTGCTTACA
R_11.12	CAGTCGTGTCCTTATGACTATGACCTTACAGAGCGCTTACAA
R_11.13	CATTACATGGCTAATGCTGATGGTTAGACGGACACATCTCGA
R_11.14	CCAGCATCCACTGCGGTAACTGACGTTGCCGACAATATTATA
R_12.9	CAAATTGATCTTATAACTACTGTCCAAGGACGAATCAAGTGA
R_12.10	CTTCACGGACTCCGGATTCATGGCCTTCGCAGAGGACGTTGA
R_12.11	CGCGCCTGACTCTGGCTGTATGTTCGAAGAAGAGTGCCTGTA
R_12.12	CTCAAACCTCTCGTCGAGTGTGGACACGACTGAAGATGTCCA
R_12.13	CATACATCACTCGAGAATCGTGCCATGTAATGATAGTCATAA
R_12.14	CCACGGGTGCTGATCGTCCGTGTGGATGCTGGATCAGCATTA
R_12.15	CCACCTCCTCTTTTTTTTTTTTTTTTTTTTTTAGTTACCGCA
R_13.1	CCCGAAGTACCTCTGCAGGATGCGTCGCCAGATATGCACAGA
R_13.2	CGTTACCAGGCTACGATGAGTGTAGACCAAGACACGGTCAGA
R_13.3	CTGTCCCACTCTCCTTCAAATGTGGCGCGCGATCTATAAACA
R_13.4	CATTATATTGCTCCTGAGGGTGTAAATCTGGACTCCTAATGA
R_13.5	CGTGCATGCCCTCCCAAACTTGAGCGCGCCGACTGGGTACAA
R_13.6	CATTGCACTGCTCTACCCTTTGCGGAGCGCGACCAGCTAGCA
R_13.7	CTTCATCGACCTGTTTAGGTTGGTACCGATGATTCCGAGTGA
R_13.8	CTACCGGCGTCTGGACACCATGATCAATTTGACCCGCCCAAA
R_14.1	TTTTTTTTTTTGTTACTTGATGGTACTTCGGGTTTTTTTTTT
R_14.2	CCGATGCGACTTGATATGTCTGCCTGGTAACGATCCTGCAGA
R_14.3	CGCTGCCAGCTTCAGGGCCTTGAGTGGGACAGACTCATCGTA
R_14.4	CAGAAGGGTCTGTGTAACTGTGCAATATAATGATTTGAAGGA
R_14.5	CGAGCGCCGCTGCGGCTATTTGGGCATGCACGACCCTCAGGA
R_14.6	CAGGAGGCTCTCCAACCGCTTGCAGTGCAATGAAGTTTGGGA
R_14.7	CTGGGACGACTGGCACGTCATGGTCGATGAAGAAAGGGTAGA
R_14.8	CTGCACCAGCTGCGTCGTTGTGACGCCGGTAGAACCTAAACA
R_15.1	CTGGGCAAGCCTTATTGCGATGTCGCATCGGATCAAGTAACA
R_15.2	CGTGCGGTCCCTACGCGCAGTGCTGGCAGCGAGACATATCAA
R_15.3	CGCGGGCCGCCTTTCAATTATGACCCTTCTGAAGGCCCTGAA
R_15.4	CTATCTTGTACTGCACCGGTTGCGGCGCTCGACAGTTACACA
R_15.5	CCAAACCGTCCTCCTACGTTTGAGCCTCCTGAAATAGCCGCA
R_15.6	CATGTCCCAACTGGAGTCTTTGTCGTCCCAGAAGCGGTTGGA
R_15.7	CCAGCGCGTTCTGTGTCTTATGCTGGTGCAGATGACGTGCCA
R_15.8	CTTGACCGCTCTGGAGATTCTGTTTCCTTTGACAACGACGCA
R_16.1	TTTTTTTTTTTGGCCCATCATGGCTTGCCCAGTTTTTTTTTT
R_16.2	CAAGACATACTATTCTGTATTGGGACCGCACGATCGCAATAA
R_16.3	CTAGACCACCTCTTTCTTTATGGCGGCCCGCGACTGCGCGTA
R_16.4	CCCTTGTGGCTAAGGAGGTCTGTACAAGATAGATAATTGAAA
R_16.5	CACCGAACCCTTCCGCTCGCTGGACGGTTTGGAACCGGTGCA
R_16.6	CCTGAAGTTCTTGATCCCGATGTTGGGACATGAAACGTAGGA
R_16.7	CTGAGTGACCTTCCATCCATTGAACGCGCTGGAAAGACTCCA
R_16.8	CCCTCAGCACTCACTTCTGGTGAGCGGTCAAGATAAGACACA
R_17.1	CTTTGGGTACCTAGACGGGTTGTATGTCTTGATGATGGGCCA
R_17.2	CGCATGTCCGCTCCAGAAAGTGGTGGTCTAGAATACAGAATA
R_17.3	CTAAGGACGTCTCCAATTCATGCCACAAGGGATAAAGAAAGA
R_17.4	CAAATGCATACTTTGTTTAGTGGGTTCGGTGAGACCTCCTTA
R_17.5	CACTTAGAGTCTGGGCCCGGTGAACTTCAGGAGCGAGCGGAA
R_17.6	CTCTCATGTACTATGTTCAGTGGTCACTCAGATCGGGATCAA
R_17.7	CCAGCTGTCACTGCGCCACCTGTGCTGAGGGAATGGATGGAA
R_17.8	CATCTGATATCTCGGAACGATGTCCTACCAGACCAGAAGTGA
R_18.1	TTTTTTTTTTTTCCAGACTATGGTACCCAAAGTTTTTTTTTT
R_18.2	CGTTCGCTTCTGCTGGGCCGTGCGGACATGCGAACCCGTCTA
R_18.3	CACCCTTACCTTTCTGCCAATGACGTCCTTAGACTTTCTGGA
R_18.4	CGCCTCACACTGTCAGAGTTTGTATGCATTTGATGAATTGGA
R_18.5	CTAACCTGCCTGACCGATCGTGACTCTAAGTGACTAAACAAA
R_18.6	CGACGATACCTAAGGCGTGGTGTACATGAGAGACCGGGCCCA
R_18.7	CTTCGCCTGCTTACCATGTCTGTGACAGCTGGACTGAACATA
R_18.8	CTATACGGCCTGGTGGTAATTGATATCAGATGAGGTGGCGCA
R_19.1	CTGAGATGATCTCAAACGAATGAAGCGAACGATAGTCTGGAA
R_19.2	CCCTTCCCGCCTTAGGCGGCTGGTAAGGGTGACGGCCCAGCA
R_19.3	CCTGGCTAGTCTATTGTTAATGTGTGAGGCGATTGGCAGAAA
R_19.4	CTACGTGGAGCTATTAGGGATGGCAGGTTAGAAACTCTGACA
R_19.5	CTGACATTACCTCACAATCCTGGTATCGTCGACGATCGGTCA
R_19.6	CTAGGCGTTTCTTATGTCCTTGCAGGCGAAGACCACGCCTTA
R_19.7	CTTAAGGTGCCTATATAATTTGGCCGTATAGAGACATGGTAA
R_19.8	CAACACTGGACTAGAACAACTGGCGTGCGTGAATTACCACCA
R_20.1	TTTTTTTTTTTTACCTTGCTTGATCATCTCAGTTTTTTTTTT
R_20.2	CGCTTAAGTCTTGGCGCTAATGGCGGGAAGGGATTCGTTTGA
R_20.3	CCCTAGGCCCTAGCTGCATGTGACTAGCCAGGAGCCGCCTAA
R_20.4	CTAAGCCTTCTGTTAATTCTTGCTCCACGTAGATTAACAATA
R_20.5	CGGGCTCCACTGTAAGTGCTTGGTAATGTCAGATCCCTAATA
R_20.6	CTCTGTTATCTGGTAGTAGGTGAAACGCCTAGAGGATTGTGA
R_20.7	CCCGTGCGACTACAATTAGATGGCACCTTAAGAAGGACATAA
R_20.8	CACCAACGGCTAGGCACGGCTGTCCAGTGTTGAAATTATATA
R_21.1	CTTGCTTTGCCTCCTAACGATGACTTAAGCGAAGCAAGGTAA
R_21.2	CAATACACCGCTGCAAGACCTGGGCCTAGGGATTAGCGCCAA
R_21.3	CTTGGGACGGCTTTGGAAATTGAAGGCTTAGACATGCAGCTA
R_21.4	CCAATTAGGACTAATTTAGATGTGGAGCCCGAAGAATTAACA
R_21.5	CTTTGGCCATCTTATCCAAATGATAACAGAGAAGCACTTACA
R_21.6	CCCTGGTTATCTCCTATCCTTGTCGCACGGGACCTACTACCA
R_21.7	CTATTGTCCTCTAAGGGTCCTGCCGTTGGTGATCTAATTGTA
R_21.8	CTTTGCAATACTACCGGAACTGACTGCCCAGAGCCGTGCCTA
R_22.1	TTTTTTTTTTTGTTGTTTGTTGGCAAAGCAAGTTTTTTTTTT
R_22.2	CTCTGACGGCTACATTGAGGTGCGGTGTATTGATCGTTAGGA
R_22.3	CGGAAGTGCCTCCATGATTGTGCCGTCCCAAGAGGTCTTGCA
R_22.4	CTACCATGGCTGCTCACGAGTGTCCTAATTGGAATTTCCAAA
R_22.5	CTTAGTCGGCTGCCGATAGTTGATGGCCAAAGATCTAAATTA
R_22.6	CGCAAGCGCCTGTATCAGGTTGATAACCAGGGATTTGGATAA
R_22.7	CTGGTGACGCTTCTAATTCGTGAGGACAATAGAAGGATAGGA
R_22.8	CAGGAGAACCTCTTCAACAATGTATTGCAAAGAGGACCCTTA
R_23.1	CATGCCTGCCCTTGCTAACTTGCCGTCAGAGAACAAACAACA
R_23.2	CAAGACTATACTCAGGACGCTGGCACTTCCGACCTCAATGTA
R_23.3	CACGCGCATCCTCCGTTTATTGCCATGGTAGACAATCATGGA
R_23.4	CGTAAAGCTGCTATGGTCTATGCCGACTAAGACTCGTGAGCA
R_23.5	CGTGAATGCACTCGGTAGACTGGCGCTTGCGAACTATCGGCA
R_23.6	CTCGGTAATACTTTATGCTATGCGTCACCAGAACCTGATACA
R_23.7	CAAGAGTCTCCTTTAGACAGTGGTTCTCCTGACGAATTAGAA
R_23.8	CCGGCTGGCCCTGGGCTGCGTGTGTAGAGGGATTGTTGAAGA
R_24.1	TTTTTTTTTTTCAGTATGTATGGGCAGGCATGTTTTTTTTTT
R_24.2	CTGTATCGGCTTTAGTATAATGTATAGTCTTGAAGTTAGCAA
R_24.3	CATCTGGGTCTACAAGACCCTGGATGCGCGTGAGCGTCCTGA
R_24.4	CACAGATGTCTATTTGCGAGTGCAGCTTTACGAATAAACGGA
R_24.5	CAGCGTGGACTCGTAACAATTGTGCATTCACGATAGACCATA
R_24.6	CCGGCTCGCCTCTGGGTAGCTGTATTACCGAGAGTCTACCGA
R_24.7	CGCCTAGCTCTAGCAAACTGTGGAGACTCTTGATAGCATAAA
R_24.8	CCCGGCTATCTAGTGCGACGTGGGCCAGCCGGACTGTCTAAA
R_13.9	CCGCGGTGTGCTGCATTCGCTGTCCGTGAAGAGTAGTTATAA
R_13.10	CCCGAGGTTCCTGATCTCCATGTCAGGCGCGATGAATCCGGA
R_13.11	CATGAGCGTGCTACCCGTTATGAGGTTTGAGATACAGCCAGA
R_13.12	CTCTGGAATACTAAGAATGTTGTGATGTATGACACTCGACGA
R_13.13	CTATTCGTTGCTCTGTCCTGTGCACCCGTGGACGATTCTCGA
R_13.14	CCCTCGCAGACTCCCGACAGTGAGGAGGTGGACGGACGATCA
R_14.9	CAAAGGAAACTAACAGTGTCTGCACACCGCGGATGGTGTCCA
R_14.10	CTCTGCTCTCTTTACTGGTGTGGAACCTCGGGAGCGAATGCA
R_14.11	CATGTAAGACTACGAATCGCTGCACGCTCATGATGGAGATCA
R_14.12	CTTTAGGAACTAATCTTTGTTGTATTCCAGAGATAACGGGTA
R_14.13	CCCAGCGATCTGTTGCATCGTGCAACGAATAGAACATTCTTA
R_14.14	CACGAACAGCTAACCTTAACTGTCTGCGAGGGACAGGACAGA
R_14.15	CTATAGTAACTTTTTTTTTTTTTTTTTTTTTTACTGTCGGGA
R_15.9	CTGCGGGCCACTCGCGCCATTGAGAGCAGAGAGACACTGTTA
R_15.10	CTACCTTAGTCTAAAGTAATTGTCTTACATGACACCAGTAAA
R_15.11	CTACTTGCTGCTCGTTCCTCTGTTCCTAAAGAGCGATTCGTA
R_15.12	CAGTATCTGCCTAATTTGCGTGATCGCTGGGAACAAAGATTA
R_15.13	CGCTTTGGCACTAGTAGCGGTGCTGTTCGTGACGATGCAACA
R_15.14	CGGTGTTGCACTTAACAGCTTGTTACTATAGAGTTAAGGTTA
R_16.9	CTGGTAGGACTCCATCCGTATGTGGCCCGCAGAGAATCTCCA
R_16.10	CGTGCCCTGCTAAACCGCGTTGACTAAGGTAGAATGGCGCGA
R_16.11	CCAACATTACTTCCGCGGGATGCAGCAAGTAGAATTACTTTA
R_16.12	CGACAAACACTTGCATTACGTGGCAGATACTGAGAGGAACGA
R_16.13	CGCCCACCGCTAAGTGCGTCTGTGCCAAAGCGACGCAAATTA
R_16.14	CGGGACGAGCTCAACGCTTGTGTGCAACACCGACCGCTACTA
R_16.15	CATTGTACTCTTTTTTTTTTTTTTTTTTTTTTAAGCTGTTAA
R_17.9	CTACTATTGCCTGCTCGAGGTGCAGGGCACGATACGGATGGA
R_17.10	CTGCAGAAACCTGCTCCTCGTGTAATGTTGGAACGCGGTTTA
R_17.11	CTTGAGGGATCTGTAAATTATGTGTTTGTCGATCCCGCGGAA
R_17.12	CAGGAGTCACCTATGCTCATTGCGGTGGGCGACGTAATGCAA
R_17.13	CAAACTACTACTCGCGTAAATGCTCGTCCCGAGACGCACTTA
R_17.14	CGAATGGGCTCTAGATGTCATGAGTACAATGACAAGCGTTGA
R_18.9	CACGCACGCCTATGCCTTGGTGGCAATAGTAGATCGTTCCGA
R_18.10	CGACATGTGCTAGTGTTCGCTGGTTTCTGCAGACCTCGAGCA
R_18.11	CACTACGTTCTCGCACAAAGTGATCCCTCAAGACGAGGAGCA
R_18.12	CCACAGCAACTAAGTCCATATGGTGACTCCTGATAATTTACA
R_18.13	CTTCTGCGCCTTGACTGTCATGTAGTAGTTTGAATGAGCATA
R_18.14	CGATCACCGCTCGTAAACTATGAGCCCATTCGATTTACGCGA
R_18.15	CTAACCGCACTTTTTTTTTTTTTTTTTTTTTTATGACATCTA
R_19.9	CCCTCGTTTACTTCTTAGGCTGCACATGTCGACCAAGGCATA
R_19.10	CGACAGTCGCCTGTGGTTAGTGAACGTAGTGAGCGAACACTA
R_19.11	CCGTACATCTCTAAAGCAGATGTTGCTGTGGACTTTGTGCGA
R_19.12	CGGACCAGGGCTGGGCTCGATGGCGCAGAAGATATGGACTTA
R_19.13	CTCGGAAGCTCTCCTACATATGCGGTGATCGATGACAGTCAA
R_19.14	CGCCCGGGAACTTCGGCCTATGTGCGGTTAGATAGTTTACGA
R_20.9	CTGGGCAGTCTACGAACTCTTGTAAACGAGGGAGTTGTTCTA
R_20.10	CGAGCGATACTCACCCATTGTGGCGACTGTCGAGCCTAAGAA
R_20.11	CGTTATGCCCTTCAAGATTATGAGATGTACGGACTAACCACA
R_20.12	CTGAAGGTCCTCCAGAGTGCTGCCCTGGTCCGATCTGCTTTA
R_20.13	CGGGCTTTGCTGAGCTGTGTTGAGCTTCCGAGATCGAGCCCA
R_20.14	CGGCTACTTCTGATCTTGGGTGTTCCCGGGCGATATGTAGGA
R_20.15	CGTCATATCCTTTTTTTTTTTTTTTTTTTTTTATAGGCCGAA
R_21.9	CCTACAGCGTCTATGGCAAATGTATCGCTCGAAGAGTTCGTA
R_21.10	CGGATCACCTCTCACAGGCCTGGGCATAACGACAATGGGTGA
R_21.11	CCTAGCATCTCTCTGGTGTTTGGACCTTCAGATAATCTTGAA
R_21.12	CATAGCGGAACTTTAACAAGTGCAAAGCCCGAGCACTCTGGA
R_21.13	CGACCGCCATCTATCTCAGGTGAAGTAGCCGAACACAGCTCA
R_21.14	CTGTGATGGACTACGGAACATGGATATGACGACCCAAGATCA
R_22.9	CCCTCTACACTTCGGTGCTATGACGCTGTAGGAGTTCCGGTA
R_22.10	CGGACTTAACTCGAGCTCCGTGAGGTGATCCGATTTGCCATA
R_22.11	CCTGGCGATCTCACAAAGCGTGAGATGCTAGGAGGCCTGTGA
R_22.12	CGTGAGTCGCTAAAGGGCGCTGTTCCGCTATGAAACACCAGA
R_22.13	CCCTCCCTACTGTATGCCACTGATGGCGGTCGACTTGTTAAA
R_22.14	CTAGAATTGCTGCCTCTCATTGTCCATCACAGACCTGAGATA
R_22.15	CGGCTGGGACTTTTTTTTTTTTTTTTTTTTTTATGTTCCGTA
R_23.9	CCTATGGACACTACGCACGTTGTTAAGTCCGATAGCACCGAA
R_23.10	CAGAGATGAACTTGACTCGTTGATCGCCAGGACGGAGCTCGA
R_23.11	CACCCTAGCGCTGGGCACTTTGCGACTCACGACGCTTTGTGA
R_23.12	CCTGCCCGTACTATACATAGTGTAGGGAGGGAGCGCCCTTTA
R_23.13	CGAAGAGACCCTTGATTTGGTGCAATTCTAGAGTGGCATACA
R_23.14	CCTTTGCCGGCTTCTATACTTGTCCCAGCCGAATGAGAGGCA
R_24.9	CCAGAATGACTCGACCTCGGTGTGTCCATAGGACGCAGCCCA
R_24.10	CAAAGACGACTCTATTCCGTTGTTCATCTCTGAACGTGCGTA
R_24.11	CTGGGCCAACTACGGGCCTCTGCGCTAGGGTGAACGAGTCAA
R_24.12	CGTGTGTGACTGTTCGGACCTGTACGGGCAGGAAAGTGCCCA
R_24.13	CACCGTTTCCTAAGTAGTCATGGGTCTCTTCGACTATGTATA
R_24.14	CCCAGGCTTCTGTAAGAGTATGCCGGCAAAGGACCAAATCAA
R_24.15	CTTGGAAGACTTTTTTTTTTTTTTTTTTTTTTAAGTATAGAA
R_25.1	GCCGATACAGATACATACTGA
R_25.2	GACCCAGATGATTATACTAAA
R_25.3	GACATCTGTGAGGGTCTTGTA
R_25.4	GTCCACGCTGACTCGCAAATA
R_25.5	GGCGAGCCGGAATTGTTACGA
R_25.6	GAGCTAGGCGAGCTACCCAGA
R_25.7	GATAGCCGGGACAGTTTGCTA
R_25.8	GTCATTCTGGACGTCGCACTA
R_25.9	GTCGTCTTTGACCGAGGTCGA
R_25.10	GTTGGCCCAGAACGGAATAGA
R_25.11	GTCACACACGAGAGGCCCGTA
R_25.12	GGAAACGGTGAGGTCCGAACA
R_25.13	GAAGCCTGGGATGACTACTTA
R_25.14	GTCTTCCAAGATACTCTTACA
P1_2.1	GTACCACCCTGTTTTTTTTTT
P1_2.2	GTGCCCGGAGGTTTTTTTTTT
P1_2.3	GAGATCGGTTGTTTTTTTTTT
P1_2.4	GCTTTGACGGGTTTTTTTTTT
P1_2.5	GTTCTAAATAGTTTTTTTTTT
P1_2.6	GGTGGGCCTGGTTTTTTTTTT
P1_2.7	GAGCCTTTAAGTTTTTTTTTT
P1_2.8	GTCGTGATCTGTTTTTTTTTT
P1_2.9	GGATAGAGGCGTTTTTTTTTT
P1_2.10	GTTCTCAGCCGTTTTTTTTTT
P1_2.11	GGGCGAGACCGTTTTTTTTTT
P1_2.12	GTTGGCGCCCGTTTTTTTTTT
P1_2.13	GGGATGTCCCGTTTTTTTTTT
P1_2.14	GCGCATCTCCGTTTTTTTTTT
P1_3.1	GACCAGCCCGTTTTTTTTTTT
P1_3.2	GGAAACTTCGTTTTTTTTTTT
P1_3.3	GCACTTGAAGTTTTTTTTTTT
P1_3.4	GCTGAAATCGTTTTTTTTTTT
P1_3.5	GGCGCATTGGTTTTTTTTTTT
P1_3.6	GGATGTGATGTTTTTTTTTTT
P1_3.7	GCAGACTGTGTTTTTTTTTTT
P1_3.8	GGTATCCAAGTTTTTTTTTTT
P1_3.9	GCTAGAGTTGTTTTTTTTTTT
P1_3.10	GTTATGTGAGTTTTTTTTTTT
P1_3.11	GCCTCGCAAGTTTTTTTTTTT
P1_3.12	GAGTCCGCTGTTTTTTTTTTT
P1_3.13	GCACACGATGTTTTTTTTTTT
P1_3.14	GACAAATAGGTTTTTTTTTTT
P1_4.1	GACACGCGGCGTTTTTTTTTT
P1_4.2	GGCCCTAATGGTTTTTTTTTT
P1_4.3	GTCGATATATGTTTTTTTTTT
P1_4.4	GCCAACTTTCGTTTTTTTTTT
P1_4.5	GAAACCGTATGTTTTTTTTTT
P1_4.6	GCCGAGCCTTGTTTTTTTTTT
P1_4.7	GAGCTAAGTTGTTTTTTTTTT
P1_4.8	GATGGGAAGTGTTTTTTTTTT
P1_4.9	GCGCGGACTTGTTTTTTTTTT
P1_4.10	GATTCTACACGTTTTTTTTTT
P1_4.11	GCTCTCAGCTGTTTTTTTTTT
P1_4.12	GCCCTAAGATGTTTTTTTTTT
P1_4.13	GTCGAGAAAGGTTTTTTTTTT
P1_4.14	GAAACAGGGCGTTTTTTTTTT
P1_5.1	GTAGAGCCTGTTTTTTTTTTT
P1_5.2	GTCTAGCGCGTTTTTTTTTTT
P1_5.3	GATAGCGTAGTTTTTTTTTTT
P1_5.4	GTTTACTCCGTTTTTTTTTTT
P1_5.5	GCTTTATCTGTTTTTTTTTTT
P1_5.6	GAAGGAGGCGTTTTTTTTTTT
P1_5.7	GCCTAGTTGGTTTTTTTTTTT
P1_5.8	GCATCATTAGTTTTTTTTTTT
P1_5.9	GTACTGGCGGTTTTTTTTTTT
P1_5.10	GAACGCCACGTTTTTTTTTTT
P1_5.11	GAATAAAGTGTTTTTTTTTTT
P1_5.12	GACGGTCGGGTTTTTTTTTTT
P1_5.13	GTCAAATCCGTTTTTTTTTTT
P1_5.14	GGCGAGCATGTTTTTTTTTTT
P1_6.1	GATGAAGTCCGTTTTTTTTTT
P1_6.2	GTCATCAACGGTTTTTTTTTT
P1_6.3	GGTCCCATTAGTTTTTTTTTT
P1_6.4	GAAGGAAGTGGTTTTTTTTTT
P1_6.5	GCTATGTACTGTTTTTTTTTT
P1_6.6	GGCTCCCTTCGTTTTTTTTTT
P1_6.7	GCTACTTGGCGTTTTTTTTTT
P1_6.8	GATGCTGCTAGTTTTTTTTTT
P1_6.9	GTACGCGCTTGTTTTTTTTTT
P1_6.10	GGTGCGCAGGGTTTTTTTTTT
P1_6.11	GAGGGTTAGGGTTTTTTTTTT
P1_6.12	GATGTTTGCAGTTTTTTTTTT
P1_6.13	GCCGTACCATGTTTTTTTTTT
P1_6.14	GCAGCCGCATGTTTTTTTTTT
P1_7.1	GGACCACGGGTTTTTTTTTTT
P1_7.2	GCCAATAAAGTTTTTTTTTTT
P1_7.3	GCTTCTAGTGTTTTTTTTTTT
P1_7.4	GGCTCTCGCGTTTTTTTTTTT
P1_7.5	GAAGGACGCGTTTTTTTTTTT
P1_7.6	GACTAACTGGTTTTTTTTTTT
P1_7.7	GGAGTATTGGTTTTTTTTTTT
P1_7.8	GGCCGATTGGTTTTTTTTTTT
P1_7.9	GAATATAGGGTTTTTTTTTTT
P1_7.10	GCGGCCACCGTTTTTTTTTTT
P1_7.11	GAAGCAACAGTTTTTTTTTTT
P1_7.12	GCCAACGCTGTTTTTTTTTTT
P1_7.13	GCTGACCACGTTTTTTTTTTT
P1_7.14	GGCGTCAGGGTTTTTTTTTTT
P1_8.1	GAGACCAATCGTTTTTTTTTT
P1_8.2	GAGCCGGCCCGTTTTTTTTTT
P1_8.3	GCCATCCTCTGTTTTTTTTTT
P1_8.4	GCCCTTTGGTGTTTTTTTTTT
P1_8.5	GTCTGAACAAGTTTTTTTTTT
P1_8.6	GGGATGCTCTGTTTTTTTTTT
P1_8.7	GAACCAGTACGTTTTTTTTTT
P1_8.8	GGCGTCCGAGGTTTTTTTTTT
P1_8.9	GAGTTTGGTGGTTTTTTTTTT
P1_8.10	GTTCACTCATGTTTTTTTTTT
P1_8.11	GTGTACTCTAGTTTTTTTTTT
P1_8.12	GATACTTCTCGTTTTTTTTTT
P1_8.13	GTCCTCAATAGTTTTTTTTTT
P1_8.14	GCAGCAGTCGGTTTTTTTTTT
P1_9.1	GGCTGTGCGGTTTTTTTTTTT
P1_9.2	GGGAACCTAGTTTTTTTTTTT
P1_9.3	GTAGCCATAGTTTTTTTTTTT
P1_9.4	GGACAACACGTTTTTTTTTTT
P1_9.5	GAGACGCTCGTTTTTTTTTTT
P1_9.6	GGAGCGTCAGTTTTTTTTTTT
P1_9.7	GTTAAATGTGTTTTTTTTTTT
P1_9.8	GCGTATGTTGTTTTTTTTTTT
P1_9.9	GGAAGTATTGTTTTTTTTTTT
P1_9.10	GGGCTGGAAGTTTTTTTTTTT
P1_9.11	GTGGATAGGGTTTTTTTTTTT
P1_9.12	GGGCTTGGAGTTTTTTTTTTT
P1_9.13	GATCCGTAGGTTTTTTTTTTT
P1_9.14	GCGTTGCTGGTTTTTTTTTTT
P1_10.1	GTCCGGTAAGGTTTTTTTTTT
P1_10.2	GCCGCGGTAAGTTTTTTTTTT
P1_10.3	GTTCGATCAAGTTTTTTTTTT
P1_10.4	GATCAAACCAGTTTTTTTTTT
P1_10.5	GTCAACACGGGTTTTTTTTTT
P1_10.6	GGATCTAGCGGTTTTTTTTTT
P1_10.7	GCTAGCCTGCGTTTTTTTTTT
P1_10.8	GTTGACCGGAGTTTTTTTTTT
P1_10.9	GTTAAAGACCGTTTTTTTTTT
P1_10.10	GTGACGAACTGTTTTTTTTTT
P1_10.11	GAGACAGTATGTTTTTTTTTT
P1_10.12	GTAAAGCCAAGTTTTTTTTTT
P1_10.13	GTGCCCTTACGTTTTTTTTTT
P1_10.14	GCTAAAGCGAGTTTTTTTTTT
P1_11.1	GAGAGGTATGTTTTTTTTTTT
P1_11.2	GTGTGGTGTGTTTTTTTTTTT
P1_11.3	GACTGCGTGGTTTTTTTTTTT
P1_11.4	GCTTGCGTTGTTTTTTTTTTT
P1_11.5	GGCCACTACGTTTTTTTTTTT
P1_11.6	GTTCCACGAGTTTTTTTTTTT
P1_11.7	GAGGGCGGTGTTTTTTTTTTT
P1_11.8	GTTTAATTCGTTTTTTTTTTT
P1_11.9	GTCGCTTATGTTTTTTTTTTT
P1_11.10	GGGTTGCATGTTTTTTTTTTT
P1_11.11	GCCAGTAGTGTTTTTTTTTTT
P1_11.12	GACCTTACAGTTTTTTTTTTT
P1_11.13	GGTTAGACGGTTTTTTTTTTT
P1_11.14	GACGTTGCCGTTTTTTTTTTT
P1_12.1	GGAAGCAAAGGTTTTTTTTTT
P1_12.2	GCGCCTCCACGTTTTTTTTTT
P1_12.3	GGGTTGGCGAGTTTTTTTTTT
P1_12.4	GTGAAGAAGCGTTTTTTTTTT
P1_12.5	GGCTATATCTGTTTTTTTTTT
P1_12.6	GGCTGCGGATGTTTTTTTTTT
P1_12.7	GATCTGCATCGTTTTTTTTTT
P1_12.8	GATGGCTATTGTTTTTTTTTT
P1_12.9	GTCCAAGGACGTTTTTTTTTT
P1_12.10	GGCCTTCGCAGTTTTTTTTTT
P1_12.11	GTTCGAAGAAGTTTTTTTTTT
P1_12.12	GGACACGACTGTTTTTTTTTT
P1_12.13	GCCATGTAATGTTTTTTTTTT
P1_12.14	GTGGATGCTGGTTTTTTTTTT
P1_13.1	GCGTCGCCAGTTTTTTTTTTT
P1_13.2	GTAGACCAAGTTTTTTTTTTT
P1_13.3	GTGGCGCGCGTTTTTTTTTTT
P1_13.4	GTAAATCTGGTTTTTTTTTTT
P1_13.5	GAGCGCGCCGTTTTTTTTTTT
P1_13.6	GCGGAGCGCGTTTTTTTTTTT
P1_13.7	GGTACCGATGTTTTTTTTTTT
P1_13.8	GATCAATTTGTTTTTTTTTTT
P1_13.9	GTCCGTGAAGTTTTTTTTTTT
P1_13.10	GTCAGGCGCGTTTTTTTTTTT
P1_13.11	GAGGTTTGAGTTTTTTTTTTT
P1_13.12	GTGATGTATGTTTTTTTTTTT
P1_13.13	GCACCCGTGGTTTTTTTTTTT
P1_13.14	GAGGAGGTGGTTTTTTTTTTT
P1_14.1	GGTACTTCGGGTTTTTTTTTT
P1_14.2	GCCTGGTAACGTTTTTTTTTT
P1_14.3	GAGTGGGACAGTTTTTTTTTT
P1_14.4	GCAATATAATGTTTTTTTTTT
P1_14.5	GGGCATGCACGTTTTTTTTTT
P1_14.6	GCAGTGCAATGTTTTTTTTTT
P1_14.7	GGTCGATGAAGTTTTTTTTTT
P1_14.8	GACGCCGGTAGTTTTTTTTTT
P1_14.9	GCACACCGCGGTTTTTTTTTT
P1_14.10	GGAACCTCGGGTTTTTTTTTT
P1_14.11	GCACGCTCATGTTTTTTTTTT
P1_14.12	GTATTCCAGAGTTTTTTTTTT
P1_14.13	GCAACGAATAGTTTTTTTTTT
P1_14.14	GTCTGCGAGGGTTTTTTTTTT
P1_15.1	GTCGCATCGGTTTTTTTTTTT
P1_15.2	GCTGGCAGCGTTTTTTTTTTT
P1_15.3	GACCCTTCTGTTTTTTTTTTT
P1_15.4	GCGGCGCTCGTTTTTTTTTTT
P1_15.5	GAGCCTCCTGTTTTTTTTTTT
P1_15.6	GTCGTCCCAGTTTTTTTTTTT
P1_15.7	GCTGGTGCAGTTTTTTTTTTT
P1_15.8	GTTTCCTTTGTTTTTTTTTTT
P1_15.9	GAGAGCAGAGTTTTTTTTTTT
P1_15.10	GTCTTACATGTTTTTTTTTTT
P1_15.11	GTTCCTAAAGTTTTTTTTTTT
P1_15.12	GATCGCTGGGTTTTTTTTTTT
P1_15.13	GCTGTTCGTGTTTTTTTTTTT
P1_15.14	GTTACTATAGTTTTTTTTTTT
P1_16.1	GGCTTGCCCAGTTTTTTTTTT
P1_16.2	GGGACCGCACGTTTTTTTTTT
P1_16.3	GGCGGCCCGCGTTTTTTTTTT
P1_16.4	GTACAAGATAGTTTTTTTTTT
P1_16.5	GGACGGTTTGGTTTTTTTTTT
P1_16.6	GTTGGGACATGTTTTTTTTTT
P1_16.7	GAACGCGCTGGTTTTTTTTTT
P1_16.8	GAGCGGTCAAGTTTTTTTTTT
P1_16.9	GTGGCCCGCAGTTTTTTTTTT
P1_16.10	GACTAAGGTAGTTTTTTTTTT
P1_16.11	GCAGCAAGTAGTTTTTTTTTT
P1_16.12	GGCAGATACTGTTTTTTTTTT
P1_16.13	GTGCCAAAGCGTTTTTTTTTT
P1_16.14	GTGCAACACCGTTTTTTTTTT
P1_17.1	GTATGTCTTGTTTTTTTTTTT
P1_17.2	GGTGGTCTAGTTTTTTTTTTT
P1_17.3	GCCACAAGGGTTTTTTTTTTT
P1_17.4	GGGTTCGGTGTTTTTTTTTTT
P1_17.5	GAACTTCAGGTTTTTTTTTTT
P1_17.6	GGTCACTCAGTTTTTTTTTTT
P1_17.7	GTGCTGAGGGTTTTTTTTTTT
P1_17.8	GTCCTACCAGTTTTTTTTTTT
P1_17.9	GCAGGGCACGTTTTTTTTTTT
P1_17.10	GTAATGTTGGTTTTTTTTTTT
P1_17.11	GTGTTTGTCGTTTTTTTTTTT
P1_17.12	GCGGTGGGCGTTTTTTTTTTT
P1_17.13	GCTCGTCCCGTTTTTTTTTTT
P1_17.14	GAGTACAATGTTTTTTTTTTT
P1_18.1	GGTACCCAAAGTTTTTTTTTT
P1_18.2	GCGGACATGCGTTTTTTTTTT
P1_18.3	GACGTCCTTAGTTTTTTTTTT
P1_18.4	GTATGCATTTGTTTTTTTTTT
P1_18.5	GACTCTAAGTGTTTTTTTTTT
P1_18.6	GTACATGAGAGTTTTTTTTTT
P1_18.7	GTGACAGCTGGTTTTTTTTTT
P1_18.8	GATATCAGATGTTTTTTTTTT
P1_18.9	GGCAATAGTAGTTTTTTTTTT
P1_18.10	GGTTTCTGCAGTTTTTTTTTT
P1_18.11	GATCCCTCAAGTTTTTTTTTT
P1_18.12	GGTGACTCCTGTTTTTTTTTT
P1_18.13	GTAGTAGTTTGTTTTTTTTTT
P1_18.14	GAGCCCATTCGTTTTTTTTTT
P1_19.1	GAAGCGAACGTTTTTTTTTTT
P1_19.2	GGTAAGGGTGTTTTTTTTTTT
P1_19.3	GTGTGAGGCGTTTTTTTTTTT
P1_19.4	GGCAGGTTAGTTTTTTTTTTT
P1_19.5	GGTATCGTCGTTTTTTTTTTT
P1_19.6	GCAGGCGAAGTTTTTTTTTTT
P1_19.7	GGCCGTATAGTTTTTTTTTTT
P1_19.8	GGCGTGCGTGTTTTTTTTTTT
P1_19.9	GCACATGTCGTTTTTTTTTTT
P1_19.10	GAACGTAGTGTTTTTTTTTTT
P1_19.11	GTTGCTGTGGTTTTTTTTTTT
P1_19.12	GGCGCAGAAGTTTTTTTTTTT
P1_19.13	GCGGTGATCGTTTTTTTTTTT
P1_19.14	GTGCGGTTAGTTTTTTTTTTT
P1_20.1	GATCATCTCAGTTTTTTTTTT
P1_20.2	GGCGGGAAGGGTTTTTTTTTT
P1_20.3	GACTAGCCAGGTTTTTTTTTT
P1_20.4	GCTCCACGTAGTTTTTTTTTT
P1_20.5	GGTAATGTCAGTTTTTTTTTT
P1_20.6	GAAACGCCTAGTTTTTTTTTT
P1_20.7	GGCACCTTAAGTTTTTTTTTT
P1_20.8	GTCCAGTGTTGTTTTTTTTTT
P1_20.9	GTAAACGAGGGTTTTTTTTTT
P1_20.10	GGCGACTGTCGTTTTTTTTTT
P1_20.11	GAGATGTACGGTTTTTTTTTT
P1_20.12	GCCCTGGTCCGTTTTTTTTTT
P1_20.13	GAGCTTCCGAGTTTTTTTTTT
P1_20.14	GTTCCCGGGCGTTTTTTTTTT
P1_21.1	GACTTAAGCGTTTTTTTTTTT
P1_21.2	GGGCCTAGGGTTTTTTTTTTT
P1_21.3	GAAGGCTTAGTTTTTTTTTTT
P1_21.4	GTGGAGCCCGTTTTTTTTTTT
P1_21.5	GATAACAGAGTTTTTTTTTTT
P1_21.6	GTCGCACGGGTTTTTTTTTTT
P1_21.7	GCCGTTGGTGTTTTTTTTTTT
P1_21.8	GACTGCCCAGTTTTTTTTTTT
P1_21.9	GTATCGCTCGTTTTTTTTTTT
P1_21.10	GGGCATAACGTTTTTTTTTTT
P1_21.11	GGACCTTCAGTTTTTTTTTTT
P1_21.12	GCAAAGCCCGTTTTTTTTTTT
P1_21.13	GAAGTAGCCGTTTTTTTTTTT
P1_21.14	GGATATGACGTTTTTTTTTTT
P1_22.1	GGCAAAGCAAGTTTTTTTTTT
P1_22.2	GCGGTGTATTGTTTTTTTTTT
P1_22.3	GCCGTCCCAAGTTTTTTTTTT
P1_22.4	GTCCTAATTGGTTTTTTTTTT
P1_22.5	GATGGCCAAAGTTTTTTTTTT
P1_22.6	GATAACCAGGGTTTTTTTTTT
P1_22.7	GAGGACAATAGTTTTTTTTTT
P1_22.8	GTATTGCAAAGTTTTTTTTTT
P1_22.9	GACGCTGTAGGTTTTTTTTTT
P1_22.10	GAGGTGATCCGTTTTTTTTTT
P1_22.11	GAGATGCTAGGTTTTTTTTTT
P1_22.12	GTTCCGCTATGTTTTTTTTTT
P1_22.13	GATGGCGGTCGTTTTTTTTTT
P1_22.14	GTCCATCACAGTTTTTTTTTT
P1_23.1	GCCGTCAGAGTTTTTTTTTTT
P1_23.2	GGCACTTCCGTTTTTTTTTTT
P1_23.3	GCCATGGTAGTTTTTTTTTTT
P1_23.4	GCCGACTAAGTTTTTTTTTTT
P1_23.5	GGCGCTTGCGTTTTTTTTTTT
P1_23.6	GCGTCACCAGTTTTTTTTTTT
P1_23.7	GGTTCTCCTGTTTTTTTTTTT
P1_23.8	GTGTAGAGGGTTTTTTTTTTT
P1_23.9	GTTAAGTCCGTTTTTTTTTTT
P1_23.10	GATCGCCAGGTTTTTTTTTTT
P1_23.11	GCGACTCACGTTTTTTTTTTT
P1_23.12	GTAGGGAGGGTTTTTTTTTTT
P1_23.13	GCAATTCTAGTTTTTTTTTTT
P1_23.14	GTCCCAGCCGTTTTTTTTTTT
P1_24.1	GGGCAGGCATGTTTTTTTTTT
P1_24.2	GTATAGTCTTGTTTTTTTTTT
P1_24.3	GGATGCGCGTGTTTTTTTTTT
P1_24.4	GCAGCTTTACGTTTTTTTTTT
P1_24.5	GTGCATTCACGTTTTTTTTTT
P1_24.6	GTATTACCGAGTTTTTTTTTT
P1_24.7	GGAGACTCTTGTTTTTTTTTT
P1_24.8	GGGCCAGCCGGTTTTTTTTTT
P1_24.9	GTGTCCATAGGTTTTTTTTTT
P1_24.10	GTTCATCTCTGTTTTTTTTTT
P1_24.11	GCGCTAGGGTGTTTTTTTTTT
P1_24.12	GTACGGGCAGGTTTTTTTTTT
P1_24.13	GGGTCTCTTCGTTTTTTTTTT
P1_24.14	GCCGGCAAAGGTTTTTTTTTT
P1_25.1	GCCGATACAGTTTTTTTTTTT
P1_25.2	GACCCAGATGTTTTTTTTTTT
P1_25.3	GACATCTGTGTTTTTTTTTTT
P1_25.4	GTCCACGCTGTTTTTTTTTTT
P1_25.5	GGCGAGCCGGTTTTTTTTTTT
P1_25.6	GAGCTAGGCGTTTTTTTTTTT
P1_25.7	GATAGCCGGGTTTTTTTTTTT
P1_25.8	GTCATTCTGGTTTTTTTTTTT
P1_25.9	GTCGTCTTTGTTTTTTTTTTT
P1_25.10	GTTGGCCCAGTTTTTTTTTTT
P1_25.11	GTCACACACGTTTTTTTTTTT
P1_25.12	GGAAACGGTGTTTTTTTTTTT
P1_25.13	GAAGCCTGGGTTTTTTTTTTT
P1_25.14	GTCTTCCAAGTTTTTTTTTTT
P2_2.2	TTTTTTTTTTTACGATAAATA
P2_2.3	TTTTTTTTTTTAGTAAGCTGA
P2_2.4	TTTTTTTTTTTATATTATCCA
P2_2.5	TTTTTTTTTTTAGAAATATAA
P2_2.6	TTTTTTTTTTTACTTCCTGGA
P2_2.7	TTTTTTTTTTTAATCCATATA
P2_2.8	TTTTTTTTTTTACTTCAACCA
P2_2.9	TTTTTTTTTTTAGGTGTGTTA
P2_2.10	TTTTTTTTTTTAGTGTTCACA
P2_2.11	TTTTTTTTTTTAGAAACTTAA
P2_2.12	TTTTTTTTTTTATCATTCTAA
P2_2.13	TTTTTTTTTTTAAGGGCTTCA
P2_2.14	TTTTTTTTTTTATCGACTAAA
P2_2.15	TTTTTTTTTTTATACATCTGA
P2_3.1	TTTTTTTTTTATGGGCACCCA
P2_3.2	TTTTTTTTTTAGTCCTTCGGA
P2_3.3	TTTTTTTTTTATCATAATGCA
P2_3.4	TTTTTTTTTTAGCTGCAGGGA
P2_3.5	TTTTTTTTTTACACAACTTTA
P2_3.6	TTTTTTTTTTATACAGGTGCA
P2_3.7	TTTTTTTTTTAGTACGAACGA
P2_3.8	TTTTTTTTTTAATCTGCAGTA
P2_3.9	TTTTTTTTTTAGTCAGACTGA
P2_3.10	TTTTTTTTTTAGTGCGGAGGA
P2_3.11	TTTTTTTTTTAGAAGAGGGAA
P2_3.12	TTTTTTTTTTAGCATTCTTTA
P2_3.13	TTTTTTTTTTATAGCCCACTA
P2_3.14	TTTTTTTTTTAAGAGGAATAA
P2_4.2	TTTTTTTTTTTAACCACGATA
P2_4.3	TTTTTTTTTTTAGGCTGCTTA
P2_4.4	TTTTTTTTTTTACCTTGACGA
P2_4.5	TTTTTTTTTTTATGTCGTTTA
P2_4.6	TTTTTTTTTTTAATCTTTCTA
P2_4.7	TTTTTTTTTTTAATTGCATAA
P2_4.8	TTTTTTTTTTTACGACTTTCA
P2_4.9	TTTTTTTTTTTACCTGGTTTA
P2_4.10	TTTTTTTTTTTAATCTGACGA
P2_4.11	TTTTTTTTTTTATCAGCTCTA
P2_4.12	TTTTTTTTTTTACCGACCAAA
P2_4.13	TTTTTTTTTTTATACACAGCA
P2_4.14	TTTTTTTTTTTACACTTCAGA
P2_4.15	TTTTTTTTTTTAAGGGACTCA
P2_5.1	TTTTTTTTTTATCCACTCCCA
P2_5.2	TTTTTTTTTTATATCCTCCCA
P2_5.3	TTTTTTTTTTATATAAATGTA
P2_5.4	TTTTTTTTTTATAATGGTAAA
P2_5.5	TTTTTTTTTTACAAGGCACAA
P2_5.6	TTTTTTTTTTAAATGCTAGTA
P2_5.7	TTTTTTTTTTATTATTATTGA
P2_5.8	TTTTTTTTTTACGATGGTCCA
P2_5.9	TTTTTTTTTTATAGTTCATTA
P2_5.10	TTTTTTTTTTACAGGTATTTA
P2_5.11	TTTTTTTTTTAAACAATGGTA
P2_5.12	TTTTTTTTTTATTAACTCATA
P2_5.13	TTTTTTTTTTAAGCGAGGGCA
P2_5.14	TTTTTTTTTTAGTCTCTGTGA
P2_6.2	TTTTTTTTTTTATAAACCATA
P2_6.3	TTTTTTTTTTTAATCCGCCCA
P2_6.4	TTTTTTTTTTTAGGGACCAGA
P2_6.5	TTTTTTTTTTTACGCAACCAA
P2_6.6	TTTTTTTTTTTATGCATCCTA
P2_6.7	TTTTTTTTTTTACAAATGCCA
P2_6.8	TTTTTTTTTTTATGCGGACTA
P2_6.9	TTTTTTTTTTTAAATGGATTA
P2_6.10	TTTTTTTTTTTAGTCAGGTAA
P2_6.11	TTTTTTTTTTTACGTGGCGAA
P2_6.12	TTTTTTTTTTTAGTACCTAAA
P2_6.13	TTTTTTTTTTTAGGTCAGTAA
P2_6.14	TTTTTTTTTTTAGATATGTTA
P2_6.15	TTTTTTTTTTTATGCCCGGTA
P2_7.1	TTTTTTTTTTAGAATCCTCCA
P2_7.2	TTTTTTTTTTATTTCGGGCGA
P2_7.3	TTTTTTTTTTATAACTGAGAA
P2_7.4	TTTTTTTTTTATTACCCTTAA
P2_7.5	TTTTTTTTTTAATAACAGGAA
P2_7.6	TTTTTTTTTTATCTCGCCGTA
P2_7.7	TTTTTTTTTTAACTGCATTGA
P2_7.8	TTTTTTTTTTACTGCCTCCGA
P2_7.9	TTTTTTTTTTAACAGCCTGCA
P2_7.10	TTTTTTTTTTATTGCCCAAGA
P2_7.11	TTTTTTTTTTAATTGGTTGTA
P2_7.12	TTTTTTTTTTAAAGAACTAAA
P2_7.13	TTTTTTTTTTAGCGAGTTTCA
P2_7.14	TTTTTTTTTTAACTAGAGCAA
P2_8.2	TTTTTTTTTTTATAAGTCTCA
P2_8.3	TTTTTTTTTTTATTGTCAATA
P2_8.4	TTTTTTTTTTTACATCGGAAA
P2_8.5	TTTTTTTTTTTAAGTTGTTGA
P2_8.6	TTTTTTTTTTTAGGAATTCGA
P2_8.7	TTTTTTTTTTTAGCATCTGTA
P2_8.8	TTTTTTTTTTTAGACCTGTCA
P2_8.9	TTTTTTTTTTTACAGAAGTTA
P2_8.10	TTTTTTTTTTTACGGGCTATA
P2_8.11	TTTTTTTTTTTAGACCTAACA
P2_8.12	TTTTTTTTTTTAATGCGGGTA
P2_8.13	TTTTTTTTTTTAGGGTGCATA
P2_8.14	TTTTTTTTTTTAGATTGGATA
P2_8.15	TTTTTTTTTTTACTATTCGCA
P2_9.1	TTTTTTTTTTAACCCAAGCAA
P2_9.2	TTTTTTTTTTAGAGGGTATGA
P2_9.3	TTTTTTTTTTATTATAAGGAA
P2_9.4	TTTTTTTTTTAACGGTTGTGA
P2_9.5	TTTTTTTTTTAGCGTGATATA
P2_9.6	TTTTTTTTTTAAAGACAACAA
P2_9.7	TTTTTTTTTTATAGGTCCAGA
P2_9.8	TTTTTTTTTTAGGATAAGTTA
P2_9.9	TTTTTTTTTTACTGGCTCGAA
P2_9.10	TTTTTTTTTTAGATAGGTGTA
P2_9.11	TTTTTTTTTTATCCGCTTTAA
P2_9.12	TTTTTTTTTTAGTCGAACTAA
P2_9.13	TTTTTTTTTTATGTTTCGTGA
P2_9.14	TTTTTTTTTTAATGTGCATCA
P2_10.2	TTTTTTTTTTTATTACGGAAA
P2_10.3	TTTTTTTTTTTATGAGCACTA
P2_10.4	TTTTTTTTTTTAATATGACAA
P2_10.5	TTTTTTTTTTTATTGGTACGA
P2_10.6	TTTTTTTTTTTATACTATGCA
P2_10.7	TTTTTTTTTTTAGCACAAGGA
P2_10.8	TTTTTTTTTTTACTAACGTAA
P2_10.9	TTTTTTTTTTTATACTAACTA
P2_10.10	TTTTTTTTTTTAGTAATCCCA
P2_10.11	TTTTTTTTTTTAAGGTAGCCA
P2_10.12	TTTTTTTTTTTATTGCAGTTA
P2_10.13	TTTTTTTTTTTACGCCGATAA
P2_10.14	TTTTTTTTTTTATAAACGATA
P2_10.15	TTTTTTTTTTTACGGTCTCCA
P2_11.1	TTTTTTTTTTATTCTGCACTA
P2_11.2	TTTTTTTTTTAATTGACCTAA
P2_11.3	TTTTTTTTTTAAACCTACTGA
P2_11.4	TTTTTTTTTTAGTGATGACCA
P2_11.5	TTTTTTTTTTATAATCAGAAA
P2_11.6	TTTTTTTTTTAACCCTAGTAA
P2_11.7	TTTTTTTTTTACGAGCCCTGA
P2_11.8	TTTTTTTTTTAGTGGGCGTAA
P2_11.9	TTTTTTTTTTATACTCGTCTA
P2_11.10	TTTTTTTTTTAGCCGATCAAA
P2_11.11	TTTTTTTTTTATTTGCTTACA
P2_11.12	TTTTTTTTTTAGCGCTTACAA
P2_11.13	TTTTTTTTTTACACATCTCGA
P2_11.14	TTTTTTTTTTACAATATTATA
P2_12.2	TTTTTTTTTTTACTTGGTCAA
P2_12.3	TTTTTTTTTTTAGGAGGGTGA
P2_12.4	TTTTTTTTTTTACCTGGACAA
P2_12.5	TTTTTTTTTTTATCGCATGCA
P2_12.6	TTTTTTTTTTTACGAGGGCTA
P2_12.7	TTTTTTTTTTTATTAGTGTAA
P2_12.8	TTTTTTTTTTTAAAGGCAGAA
P2_12.9	TTTTTTTTTTTAATCAAGTGA
P2_12.10	TTTTTTTTTTTAGGACGTTGA
P2_12.11	TTTTTTTTTTTAGTGCCTGTA
P2_12.12	TTTTTTTTTTTAAGATGTCCA
P2_12.13	TTTTTTTTTTTATAGTCATAA
P2_12.14	TTTTTTTTTTTATCAGCATTA
P2_12.15	TTTTTTTTTTTAGTTACCGCA
P2_13.1	TTTTTTTTTTATATGCACAGA
P2_13.2	TTTTTTTTTTACACGGTCAGA
P2_13.3	TTTTTTTTTTATCTATAAACA
P2_13.4	TTTTTTTTTTACTCCTAATGA
P2_13.5	TTTTTTTTTTACTGGGTACAA
P2_13.6	TTTTTTTTTTACCAGCTAGCA
P2_13.7	TTTTTTTTTTATTCCGAGTGA
P2_13.8	TTTTTTTTTTACCCGCCCAAA
P2_13.9	TTTTTTTTTTAGTAGTTATAA
P2_13.10	TTTTTTTTTTATGAATCCGGA
P2_13.11	TTTTTTTTTTATACAGCCAGA
P2_13.12	TTTTTTTTTTACACTCGACGA
P2_13.13	TTTTTTTTTTACGATTCTCGA
P2_13.14	TTTTTTTTTTACGGACGATCA
P2_14.2	TTTTTTTTTTTATCCTGCAGA
P2_14.3	TTTTTTTTTTTACTCATCGTA
P2_14.4	TTTTTTTTTTTATTTGAAGGA
P2_14.5	TTTTTTTTTTTACCCTCAGGA
P2_14.6	TTTTTTTTTTTAAGTTTGGGA
P2_14.7	TTTTTTTTTTTAAAGGGTAGA
P2_14.8	TTTTTTTTTTTAACCTAAACA
P2_14.9	TTTTTTTTTTTATGGTGTCCA
P2_14.10	TTTTTTTTTTTAGCGAATGCA
P2_14.11	TTTTTTTTTTTATGGAGATCA
P2_14.12	TTTTTTTTTTTATAACGGGTA
P2_14.13	TTTTTTTTTTTAACATTCTTA
P2_14.14	TTTTTTTTTTTACAGGACAGA
P2_14.15	TTTTTTTTTTTACTGTCGGGA
P2_15.1	TTTTTTTTTTATCAAGTAACA
P2_15.2	TTTTTTTTTTAGACATATCAA
P2_15.3	TTTTTTTTTTAAGGCCCTGAA
P2_15.4	TTTTTTTTTTACAGTTACACA
P2_15.5	TTTTTTTTTTAAATAGCCGCA
P2_15.6	TTTTTTTTTTAAGCGGTTGGA
P2_15.7	TTTTTTTTTTATGACGTGCCA
P2_15.8	TTTTTTTTTTACAACGACGCA
P2_15.9	TTTTTTTTTTAGACACTGTTA
P2_15.10	TTTTTTTTTTACACCAGTAAA
P2_15.11	TTTTTTTTTTAGCGATTCGTA
P2_15.12	TTTTTTTTTTAACAAAGATTA
P2_15.13	TTTTTTTTTTACGATGCAACA
P2_15.14	TTTTTTTTTTAGTTAAGGTTA
P2_16.2	TTTTTTTTTTTATCGCAATAA
P2_16.3	TTTTTTTTTTTACTGCGCGTA
P2_16.4	TTTTTTTTTTTATAATTGAAA
P2_16.5	TTTTTTTTTTTAACCGGTGCA
P2_16.6	TTTTTTTTTTTAAACGTAGGA
P2_16.7	TTTTTTTTTTTAAAGACTCCA
P2_16.8	TTTTTTTTTTTATAAGACACA
P2_16.9	TTTTTTTTTTTAGAATCTCCA
P2_16.10	TTTTTTTTTTTAATGGCGCGA
P2_16.11	TTTTTTTTTTTAATTACTTTA
P2_16.12	TTTTTTTTTTTAGAGGAACGA
P2_16.13	TTTTTTTTTTTACGCAAATTA
P2_16.14	TTTTTTTTTTTACCGCTACTA
P2_16.15	TTTTTTTTTTTAAGCTGTTAA
P2_17.1	TTTTTTTTTTATGATGGGCCA
P2_17.2	TTTTTTTTTTAATACAGAATA
P2_17.3	TTTTTTTTTTATAAAGAAAGA
P2_17.4	TTTTTTTTTTAGACCTCCTTA
P2_17.5	TTTTTTTTTTAGCGAGCGGAA
P2_17.6	TTTTTTTTTTATCGGGATCAA
P2_17.7	TTTTTTTTTTAATGGATGGAA
P2_17.8	TTTTTTTTTTACCAGAAGTGA
P2_17.9	TTTTTTTTTTATACGGATGGA
P2_17.10	TTTTTTTTTTAACGCGGTTTA
P2_17.11	TTTTTTTTTTATCCCGCGGAA
P2_17.12	TTTTTTTTTTACGTAATGCAA
P2_17.13	TTTTTTTTTTAGACGCACTTA
P2_17.14	TTTTTTTTTTACAAGCGTTGA
P2_18.2	TTTTTTTTTTTAACCCGTCTA
P2_18.3	TTTTTTTTTTTACTTTCTGGA
P2_18.4	TTTTTTTTTTTATGAATTGGA
P2_18.5	TTTTTTTTTTTACTAAACAAA
P2_18.6	TTTTTTTTTTTACCGGGCCCA
P2_18.7	TTTTTTTTTTTACTGAACATA
P2_18.8	TTTTTTTTTTTAGGTGGCGCA
P2_18.9	TTTTTTTTTTTATCGTTCCGA
P2_18.10	TTTTTTTTTTTACCTCGAGCA
P2_18.11	TTTTTTTTTTTACGAGGAGCA
P2_18.12	TTTTTTTTTTTATAATTTACA
P2_18.13	TTTTTTTTTTTAATGAGCATA
P2_18.14	TTTTTTTTTTTATTTACGCGA
P2_18.15	TTTTTTTTTTTATGACATCTA
P2_19.1	TTTTTTTTTTATAGTCTGGAA
P2_19.2	TTTTTTTTTTACGGCCCAGCA
P2_19.3	TTTTTTTTTTATTGGCAGAAA
P2_19.4	TTTTTTTTTTAAACTCTGACA
P2_19.5	TTTTTTTTTTACGATCGGTCA
P2_19.6	TTTTTTTTTTACCACGCCTTA
P2_19.7	TTTTTTTTTTAGACATGGTAA
P2_19.8	TTTTTTTTTTAATTACCACCA
P2_19.9	TTTTTTTTTTACCAAGGCATA
P2_19.10	TTTTTTTTTTAGCGAACACTA
P2_19.11	TTTTTTTTTTACTTTGTGCGA
P2_19.12	TTTTTTTTTTATATGGACTTA
P2_19.13	TTTTTTTTTTATGACAGTCAA
P2_19.14	TTTTTTTTTTATAGTTTACGA
P2_20.2	TTTTTTTTTTTATTCGTTTGA
P2_20.3	TTTTTTTTTTTAGCCGCCTAA
P2_20.4	TTTTTTTTTTTATTAACAATA
P2_20.5	TTTTTTTTTTTATCCCTAATA
P2_20.6	TTTTTTTTTTTAGGATTGTGA
P2_20.7	TTTTTTTTTTTAAGGACATAA
P2_20.8	TTTTTTTTTTTAAATTATATA
P2_20.9	TTTTTTTTTTTAGTTGTTCTA
P2_20.10	TTTTTTTTTTTAGCCTAAGAA
P2_20.11	TTTTTTTTTTTACTAACCACA
P2_20.12	TTTTTTTTTTTATCTGCTTTA
P2_20.13	TTTTTTTTTTTATCGAGCCCA
P2_20.14	TTTTTTTTTTTATATGTAGGA
P2_20.15	TTTTTTTTTTTATAGGCCGAA
P2_21.1	TTTTTTTTTTAAGCAAGGTAA
P2_21.2	TTTTTTTTTTATTAGCGCCAA
P2_21.3	TTTTTTTTTTACATGCAGCTA
P2_21.4	TTTTTTTTTTAAGAATTAACA
P2_21.5	TTTTTTTTTTAAGCACTTACA
P2_21.6	TTTTTTTTTTACCTACTACCA
P2_21.7	TTTTTTTTTTATCTAATTGTA
P2_21.8	TTTTTTTTTTAGCCGTGCCTA
P2_21.9	TTTTTTTTTTAAGAGTTCGTA
P2_21.10	TTTTTTTTTTACAATGGGTGA
P2_21.11	TTTTTTTTTTATAATCTTGAA
P2_21.12	TTTTTTTTTTAGCACTCTGGA
P2_21.13	TTTTTTTTTTAACACAGCTCA
P2_21.14	TTTTTTTTTTACCCAAGATCA
P2_22.2	TTTTTTTTTTTATCGTTAGGA
P2_22.3	TTTTTTTTTTTAGGTCTTGCA
P2_22.4	TTTTTTTTTTTAATTTCCAAA
P2_22.5	TTTTTTTTTTTATCTAAATTA
P2_22.6	TTTTTTTTTTTATTTGGATAA
P2_22.7	TTTTTTTTTTTAAGGATAGGA
P2_22.8	TTTTTTTTTTTAGGACCCTTA
P2_22.9	TTTTTTTTTTTAGTTCCGGTA
P2_22.10	TTTTTTTTTTTATTTGCCATA
P2_22.11	TTTTTTTTTTTAGGCCTGTGA
P2_22.12	TTTTTTTTTTTAAACACCAGA
P2_22.13	TTTTTTTTTTTACTTGTTAAA
P2_22.14	TTTTTTTTTTTACCTGAGATA
P2_22.15	TTTTTTTTTTTATGTTCCGTA
P2_23.1	TTTTTTTTTTAACAAACAACA
P2_23.2	TTTTTTTTTTACCTCAATGTA
P2_23.3	TTTTTTTTTTACAATCATGGA
P2_23.4	TTTTTTTTTTACTCGTGAGCA
P2_23.5	TTTTTTTTTTAACTATCGGCA
P2_23.6	TTTTTTTTTTAACCTGATACA
P2_23.7	TTTTTTTTTTACGAATTAGAA
P2_23.8	TTTTTTTTTTATTGTTGAAGA
P2_23.9	TTTTTTTTTTATAGCACCGAA
P2_23.10	TTTTTTTTTTACGGAGCTCGA
P2_23.11	TTTTTTTTTTACGCTTTGTGA
P2_23.12	TTTTTTTTTTAGCGCCCTTTA
P2_23.13	TTTTTTTTTTAGTGGCATACA
P2_23.14	TTTTTTTTTTAATGAGAGGCA
P2_24.2	TTTTTTTTTTTAAGTTAGCAA
P2_24.3	TTTTTTTTTTTAGCGTCCTGA
P2_24.4	TTTTTTTTTTTAATAAACGGA
P2_24.5	TTTTTTTTTTTATAGACCATA
P2_24.6	TTTTTTTTTTTAGTCTACCGA
P2_24.7	TTTTTTTTTTTATAGCATAAA
P2_24.8	TTTTTTTTTTTACTGTCTAAA
P2_24.9	TTTTTTTTTTTACGCAGCCCA
P2_24.10	TTTTTTTTTTTAACGTGCGTA
P2_24.11	TTTTTTTTTTTAACGAGTCAA
P2_24.12	TTTTTTTTTTTAAAGTGCCCA
P2_24.13	TTTTTTTTTTTACTATGTATA
P2_24.14	TTTTTTTTTTTACCAAATCAA
P2_24.15	TTTTTTTTTTTAAGTATAGAA
P2_25.1	TTTTTTTTTTATACATACTGA
P2_25.2	TTTTTTTTTTATTATACTAAA
P2_25.3	TTTTTTTTTTAGGGTCTTGTA
P2_25.4	TTTTTTTTTTACTCGCAAATA
P2_25.5	TTTTTTTTTTAATTGTTACGA
P2_25.6	TTTTTTTTTTAGCTACCCAGA
P2_25.7	TTTTTTTTTTACAGTTTGCTA
P2_25.8	TTTTTTTTTTACGTCGCACTA
P2_25.9	TTTTTTTTTTACCGAGGTCGA
P2_25.10	TTTTTTTTTTAACGGAATAGA
P2_25.11	TTTTTTTTTTAGAGGCCCGTA
P2_25.12	TTTTTTTTTTAGGTCCGAACA
P2_25.13	TTTTTTTTTTATGACTACTTA
P2_25.14	TTTTTTTTTTATACTCTTACA
P3_1.1	CAGGGTGGTACTTTTTTTTTT
P3_1.2	CCTCCGGGCACTTTTTTTTTT
P3_1.3	CAACCGATCTCTTTTTTTTTT
P3_1.4	CCCGTCAAAGCTTTTTTTTTT
P3_1.5	CTATTTAGAACTTTTTTTTTT
P3_1.6	CCAGGCCCACCTTTTTTTTTT
P3_1.7	CTTAAAGGCTCTTTTTTTTTT
P3_1.8	CAGATCACGACTTTTTTTTTT
P3_1.9	CGCCTCTATCCTTTTTTTTTT
P3_1.10	CGGCTGAGAACTTTTTTTTTT
P3_1.11	CGGTCTCGCCCTTTTTTTTTT
P3_1.12	CGGGCGCCAACTTTTTTTTTT
P3_1.13	CGGGACATCCCTTTTTTTTTT
P3_1.14	CGGAGATGCGCTTTTTTTTTT
P3_2.2	CGGGCTGGTCTTTTTTTTTTT
P3_2.3	CGAAGTTTCCTTTTTTTTTTT
P3_2.4	CTTCAAGTGCTTTTTTTTTTT
P3_2.5	CGATTTCAGCTTTTTTTTTTT
P3_2.6	CCAATGCGCCTTTTTTTTTTT
P3_2.7	CATCACATCCTTTTTTTTTTT
P3_2.8	CACAGTCTGCTTTTTTTTTTT
P3_2.9	CTTGGATACCTTTTTTTTTTT
P3_2.10	CAACTCTAGCTTTTTTTTTTT
P3_2.11	CTCACATAACTTTTTTTTTTT
P3_2.12	CTTGCGAGGCTTTTTTTTTTT
P3_2.13	CAGCGGACTCTTTTTTTTTTT
P3_2.14	CATCGTGTGCTTTTTTTTTTT
P3_2.15	CCTATTTGTCTTTTTTTTTTT
P3_3.1	CGCCGCGTGTCTTTTTTTTTT
P3_3.2	CCATTAGGGCCTTTTTTTTTT
P3_3.3	CATATATCGACTTTTTTTTTT
P3_3.4	CGAAAGTTGGCTTTTTTTTTT
P3_3.5	CATACGGTTTCTTTTTTTTTT
P3_3.6	CAAGGCTCGGCTTTTTTTTTT
P3_3.7	CAACTTAGCTCTTTTTTTTTT
P3_3.8	CACTTCCCATCTTTTTTTTTT
P3_3.9	CAAGTCCGCGCTTTTTTTTTT
P3_3.10	CGTGTAGAATCTTTTTTTTTT
P3_3.11	CAGCTGAGAGCTTTTTTTTTT
P3_3.12	CATCTTAGGGCTTTTTTTTTT
P3_3.13	CCTTTCTCGACTTTTTTTTTT
P3_3.14	CGCCCTGTTTCTTTTTTTTTT
P3_4.2	CAGGCTCTACTTTTTTTTTTT
P3_4.3	CGCGCTAGACTTTTTTTTTTT
P3_4.4	CTACGCTATCTTTTTTTTTTT
P3_4.5	CGGAGTAAACTTTTTTTTTTT
P3_4.6	CAGATAAAGCTTTTTTTTTTT
P3_4.7	CGCCTCCTTCTTTTTTTTTTT
P3_4.8	CCAACTAGGCTTTTTTTTTTT
P3_4.9	CTAATGATGCTTTTTTTTTTT
P3_4.10	CCGCCAGTACTTTTTTTTTTT
P3_4.11	CGTGGCGTTCTTTTTTTTTTT
P3_4.12	CACTTTATTCTTTTTTTTTTT
P3_4.13	CCCGACCGTCTTTTTTTTTTT
P3_4.14	CGGATTTGACTTTTTTTTTTT
P3_4.15	CATGCTCGCCTTTTTTTTTTT
P3_5.1	CGGACTTCATCTTTTTTTTTT
P3_5.2	CCGTTGATGACTTTTTTTTTT
P3_5.3	CTAATGGGACCTTTTTTTTTT
P3_5.4	CCACTTCCTTCTTTTTTTTTT
P3_5.5	CAGTACATAGCTTTTTTTTTT
P3_5.6	CGAAGGGAGCCTTTTTTTTTT
P3_5.7	CGCCAAGTAGCTTTTTTTTTT
P3_5.8	CTAGCAGCATCTTTTTTTTTT
P3_5.9	CAAGCGCGTACTTTTTTTTTT
P3_5.10	CCCTGCGCACCTTTTTTTTTT
P3_5.11	CCCTAACCCTCTTTTTTTTTT
P3_5.12	CTGCAAACATCTTTTTTTTTT
P3_5.13	CATGGTACGGCTTTTTTTTTT
P3_5.14	CATGCGGCTGCTTTTTTTTTT
P3_6.2	CCCGTGGTCCTTTTTTTTTTT
P3_6.3	CTTTATTGGCTTTTTTTTTTT
P3_6.4	CACTAGAAGCTTTTTTTTTTT
P3_6.5	CGCGAGAGCCTTTTTTTTTTT
P3_6.6	CGCGTCCTTCTTTTTTTTTTT
P3_6.7	CCAGTTAGTCTTTTTTTTTTT
P3_6.8	CCAATACTCCTTTTTTTTTTT
P3_6.9	CCAATCGGCCTTTTTTTTTTT
P3_6.10	CCCTATATTCTTTTTTTTTTT
P3_6.11	CGGTGGCCGCTTTTTTTTTTT
P3_6.12	CTGTTGCTTCTTTTTTTTTTT
P3_6.13	CAGCGTTGGCTTTTTTTTTTT
P3_6.14	CGTGGTCAGCTTTTTTTTTTT
P3_6.15	CCCTGACGCCTTTTTTTTTTT
P3_7.1	CGATTGGTCTCTTTTTTTTTT
P3_7.2	CGGGCCGGCTCTTTTTTTTTT
P3_7.3	CAGAGGATGGCTTTTTTTTTT
P3_7.4	CACCAAAGGGCTTTTTTTTTT
P3_7.5	CTTGTTCAGACTTTTTTTTTT
P3_7.6	CAGAGCATCCCTTTTTTTTTT
P3_7.7	CGTACTGGTTCTTTTTTTTTT
P3_7.8	CCTCGGACGCCTTTTTTTTTT
P3_7.9	CCACCAAACTCTTTTTTTTTT
P3_7.10	CATGAGTGAACTTTTTTTTTT
P3_7.11	CTAGAGTACACTTTTTTTTTT
P3_7.12	CGAGAAGTATCTTTTTTTTTT
P3_7.13	CTATTGAGGACTTTTTTTTTT
P3_7.14	CCGACTGCTGCTTTTTTTTTT
P3_8.2	CCGCACAGCCTTTTTTTTTTT
P3_8.3	CTAGGTTCCCTTTTTTTTTTT
P3_8.4	CTATGGCTACTTTTTTTTTTT
P3_8.5	CGTGTTGTCCTTTTTTTTTTT
P3_8.6	CGAGCGTCTCTTTTTTTTTTT
P3_8.7	CTGACGCTCCTTTTTTTTTTT
P3_8.8	CACATTTAACTTTTTTTTTTT
P3_8.9	CAACATACGCTTTTTTTTTTT
P3_8.10	CAATACTTCCTTTTTTTTTTT
P3_8.11	CTTCCAGCCCTTTTTTTTTTT
P3_8.12	CCCTATCCACTTTTTTTTTTT
P3_8.13	CTCCAAGCCCTTTTTTTTTTT
P3_8.14	CCTACGGATCTTTTTTTTTTT
P3_8.15	CCAGCAACGCTTTTTTTTTTT
P3_9.1	CAGGGTGGTACTTTTTTTTTT
P3_9.2	CCTCCGGGCACTTTTTTTTTT
P3_9.3	CAACCGATCTCTTTTTTTTTT
P3_9.4	CCCGTCAAAGCTTTTTTTTTT
P3_9.5	CTATTTAGAACTTTTTTTTTT
P3_9.6	CCAGGCCCACCTTTTTTTTTT
P3_9.7	CTTAAAGGCTCTTTTTTTTTT
P3_9.8	CAGATCACGACTTTTTTTTTT
P3_9.9	CGGTCTTTAACTTTTTTTTTT
P3_9.10	CAGTTCGTCACTTTTTTTTTT
P3_9.11	CATACTGTCTCTTTTTTTTTT
P3_9.12	CTTGGCTTTACTTTTTTTTTT
P3_9.13	CGTAAGGGCACTTTTTTTTTT
P3_9.14	CTCGCTTTAGCTTTTTTTTTT
P3_10.2	CGGGCTGGTCTTTTTTTTTTT
P3_10.3	CGAAGTTTCCTTTTTTTTTTT
P3_10.4	CTTCAAGTGCTTTTTTTTTTT
P3_10.5	CGATTTCAGCTTTTTTTTTTT
P3_10.6	CCAATGCGCCTTTTTTTTTTT
P3_10.7	CATCACATCCTTTTTTTTTTT
P3_10.8	CACAGTCTGCTTTTTTTTTTT
P3_10.9	CGAATTAAACTTTTTTTTTTT
P3_10.10	CATAAGCGACTTTTTTTTTTT
P3_10.11	CATGCAACCCTTTTTTTTTTT
P3_10.12	CACTACTGGCTTTTTTTTTTT
P3_10.13	CTGTAAGGTCTTTTTTTTTTT
P3_10.14	CCGTCTAACCTTTTTTTTTTT
P3_10.15	CGGCAACGTCTTTTTTTTTTT
P3_11.1	CGCCGCGTGTCTTTTTTTTTT
P3_11.2	CCATTAGGGCCTTTTTTTTTT
P3_11.3	CATATATCGACTTTTTTTTTT
P3_11.4	CGAAAGTTGGCTTTTTTTTTT
P3_11.5	CATACGGTTTCTTTTTTTTTT
P3_11.6	CAAGGCTCGGCTTTTTTTTTT
P3_11.7	CAACTTAGCTCTTTTTTTTTT
P3_11.8	CACTTCCCATCTTTTTTTTTT
P3_11.9	CGTCCTTGGACTTTTTTTTTT
P3_11.10	CTGCGAAGGCCTTTTTTTTTT
P3_11.11	CTTCTTCGAACTTTTTTTTTT
P3_11.12	CAGTCGTGTCCTTTTTTTTTT
P3_11.13	CATTACATGGCTTTTTTTTTT
P3_11.14	CCAGCATCCACTTTTTTTTTT
P3_12.2	CAGGCTCTACTTTTTTTTTTT
P3_12.3	CGCGCTAGACTTTTTTTTTTT
P3_12.4	CTACGCTATCTTTTTTTTTTT
P3_12.5	CGGAGTAAACTTTTTTTTTTT
P3_12.6	CAGATAAAGCTTTTTTTTTTT
P3_12.7	CGCCTCCTTCTTTTTTTTTTT
P3_12.8	CCAACTAGGCTTTTTTTTTTT
P3_12.9	CAAATTGATCTTTTTTTTTTT
P3_12.10	CTTCACGGACTTTTTTTTTTT
P3_12.11	CGCGCCTGACTTTTTTTTTTT
P3_12.12	CTCAAACCTCTTTTTTTTTTT
P3_12.13	CATACATCACTTTTTTTTTTT
P3_12.14	CCACGGGTGCTTTTTTTTTTT
P3_12.15	CCACCTCCTCTTTTTTTTTTT
P3_13.1	CCCGAAGTACCTTTTTTTTTT
P3_13.2	CGTTACCAGGCTTTTTTTTTT
P3_13.3	CTGTCCCACTCTTTTTTTTTT
P3_13.4	CATTATATTGCTTTTTTTTTT
P3_13.5	CGTGCATGCCCTTTTTTTTTT
P3_13.6	CATTGCACTGCTTTTTTTTTT
P3_13.7	CTTCATCGACCTTTTTTTTTT
P3_13.8	CTACCGGCGTCTTTTTTTTTT
P3_13.9	CCGCGGTGTGCTTTTTTTTTT
P3_13.10	CCCGAGGTTCCTTTTTTTTTT
P3_13.11	CATGAGCGTGCTTTTTTTTTT
P3_13.12	CTCTGGAATACTTTTTTTTTT
P3_13.13	CTATTCGTTGCTTTTTTTTTT
P3_13.14	CCCTCGCAGACTTTTTTTTTT
P3_14.2	CCGATGCGACTTTTTTTTTTT
P3_14.3	CGCTGCCAGCTTTTTTTTTTT
P3_14.4	CAGAAGGGTCTTTTTTTTTTT
P3_14.5	CGAGCGCCGCTTTTTTTTTTT
P3_14.6	CAGGAGGCTCTTTTTTTTTTT
P3_14.7	CTGGGACGACTTTTTTTTTTT
P3_14.8	CTGCACCAGCTTTTTTTTTTT
P3_14.9	CAAAGGAAACTTTTTTTTTTT
P3_14.10	CTCTGCTCTCTTTTTTTTTTT
P3_14.11	CATGTAAGACTTTTTTTTTTT
P3_14.12	CTTTAGGAACTTTTTTTTTTT
P3_14.13	CCCAGCGATCTTTTTTTTTTT
P3_14.14	CACGAACAGCTTTTTTTTTTT
P3_14.15	CTATAGTAACTTTTTTTTTTT
P3_15.1	CTGGGCAAGCCTTTTTTTTTT
P3_15.2	CGTGCGGTCCCTTTTTTTTTT
P3_15.3	CGCGGGCCGCCTTTTTTTTTT
P3_15.4	CTATCTTGTACTTTTTTTTTT
P3_15.5	CCAAACCGTCCTTTTTTTTTT
P3_15.6	CATGTCCCAACTTTTTTTTTT
P3_15.7	CCAGCGCGTTCTTTTTTTTTT
P3_15.8	CTTGACCGCTCTTTTTTTTTT
P3_15.9	CTGCGGGCCACTTTTTTTTTT
P3_15.10	CTACCTTAGTCTTTTTTTTTT
P3_15.11	CTACTTGCTGCTTTTTTTTTT
P3_15.12	CAGTATCTGCCTTTTTTTTTT
P3_15.13	CGCTTTGGCACTTTTTTTTTT
P3_15.14	CGGTGTTGCACTTTTTTTTTT
P3_16.2	CAAGACATACTTTTTTTTTTT
P3_16.3	CTAGACCACCTTTTTTTTTTT
P3_16.4	CCCTTGTGGCTTTTTTTTTTT
P3_16.5	CACCGAACCCTTTTTTTTTTT
P3_16.6	CCTGAAGTTCTTTTTTTTTTT
P3_16.7	CTGAGTGACCTTTTTTTTTTT
P3_16.8	CCCTCAGCACTTTTTTTTTTT
P3_16.9	CTGGTAGGACTTTTTTTTTTT
P3_16.10	CGTGCCCTGCTTTTTTTTTTT
P3_16.11	CCAACATTACTTTTTTTTTTT
P3_16.12	CGACAAACACTTTTTTTTTTT
P3_16.13	CGCCCACCGCTTTTTTTTTTT
P3_16.14	CGGGACGAGCTTTTTTTTTTT
P3_16.15	CATTGTACTCTTTTTTTTTTT
P3_17.1	CTTTGGGTACCTTTTTTTTTT
P3_17.2	CGCATGTCCGCTTTTTTTTTT
P3_17.3	CTAAGGACGTCTTTTTTTTTT
P3_17.4	CAAATGCATACTTTTTTTTTT
P3_17.5	CACTTAGAGTCTTTTTTTTTT
P3_17.6	CTCTCATGTACTTTTTTTTTT
P3_17.7	CCAGCTGTCACTTTTTTTTTT
P3_17.8	CATCTGATATCTTTTTTTTTT
P3_17.9	CTACTATTGCCTTTTTTTTTT
P3_17.10	CTGCAGAAACCTTTTTTTTTT
P3_17.11	CTTGAGGGATCTTTTTTTTTT
P3_17.12	CAGGAGTCACCTTTTTTTTTT
P3_17.13	CAAACTACTACTTTTTTTTTT
P3_17.14	CGAATGGGCTCTTTTTTTTTT
P3_18.2	CGTTCGCTTCTTTTTTTTTTT
P3_18.3	CACCCTTACCTTTTTTTTTTT
P3_18.4	CGCCTCACACTTTTTTTTTTT
P3_18.5	CTAACCTGCCTTTTTTTTTTT
P3_18.6	CGACGATACCTTTTTTTTTTT
P3_18.7	CTTCGCCTGCTTTTTTTTTTT
P3_18.8	CTATACGGCCTTTTTTTTTTT
P3_18.9	CACGCACGCCTTTTTTTTTTT
P3_18.10	CGACATGTGCTTTTTTTTTTT
P3_18.11	CACTACGTTCTTTTTTTTTTT
P3_18.12	CCACAGCAACTTTTTTTTTTT
P3_18.13	CTTCTGCGCCTTTTTTTTTTT
P3_18.14	CGATCACCGCTTTTTTTTTTT
P3_18.15	CTAACCGCACTTTTTTTTTTT
P3_19.1	CTGAGATGATCTTTTTTTTTT
P3_19.2	CCCTTCCCGCCTTTTTTTTTT
P3_19.3	CCTGGCTAGTCTTTTTTTTTT
P3_19.4	CTACGTGGAGCTTTTTTTTTT
P3_19.5	CTGACATTACCTTTTTTTTTT
P3_19.6	CTAGGCGTTTCTTTTTTTTTT
P3_19.7	CTTAAGGTGCCTTTTTTTTTT
P3_19.8	CAACACTGGACTTTTTTTTTT
P3_19.9	CCCTCGTTTACTTTTTTTTTT
P3_19.10	CGACAGTCGCCTTTTTTTTTT
P3_19.11	CCGTACATCTCTTTTTTTTTT
P3_19.12	CGGACCAGGGCTTTTTTTTTT
P3_19.13	CTCGGAAGCTCTTTTTTTTTT
P3_19.14	CGCCCGGGAACTTTTTTTTTT
P3_20.2	CGCTTAAGTCTTTTTTTTTTT
P3_20.3	CCCTAGGCCCTTTTTTTTTTT
P3_20.4	CTAAGCCTTCTTTTTTTTTTT
P3_20.5	CGGGCTCCACTTTTTTTTTTT
P3_20.6	CTCTGTTATCTTTTTTTTTTT
P3_20.7	CCCGTGCGACTTTTTTTTTTT
P3_20.8	CACCAACGGCTTTTTTTTTTT
P3_20.9	CTGGGCAGTCTTTTTTTTTTT
P3_20.10	CGAGCGATACTTTTTTTTTTT
P3_20.11	CGTTATGCCCTTTTTTTTTTT
P3_20.12	CTGAAGGTCCTTTTTTTTTTT
P3_20.13	CGGGCTTTGCTTTTTTTTTTT
P3_20.14	CGGCTACTTCTTTTTTTTTTT
P3_20.15	CGTCATATCCTTTTTTTTTTT
P3_21.1	CAGGGTGGTACTTTTTTTTTT
P3_21.2	CCTCCGGGCACTTTTTTTTTT
P3_21.3	CAACCGATCTCTTTTTTTTTT
P3_21.4	CCCGTCAAAGCTTTTTTTTTT
P3_21.5	CTATTTAGAACTTTTTTTTTT
P3_21.6	CCAGGCCCACCTTTTTTTTTT
P3_21.7	CTTAAAGGCTCTTTTTTTTTT
P3_21.8	CAGATCACGACTTTTTTTTTT
P3_21.9	CCTACAGCGTCTTTTTTTTTT
P3_21.10	CGGATCACCTCTTTTTTTTTT
P3_21.11	CCTAGCATCTCTTTTTTTTTT
P3_21.12	CATAGCGGAACTTTTTTTTTT
P3_21.13	CGACCGCCATCTTTTTTTTTT
P3_21.14	CTGTGATGGACTTTTTTTTTT
P3_22.2	CGGGCTGGTCTTTTTTTTTTT
P3_22.3	CGAAGTTTCCTTTTTTTTTTT
P3_22.4	CTTCAAGTGCTTTTTTTTTTT
P3_22.5	CGATTTCAGCTTTTTTTTTTT
P3_22.6	CCAATGCGCCTTTTTTTTTTT
P3_22.7	CATCACATCCTTTTTTTTTTT
P3_22.8	CACAGTCTGCTTTTTTTTTTT
P3_22.9	CCCTCTACACTTTTTTTTTTT
P3_22.10	CGGACTTAACTTTTTTTTTTT
P3_22.11	CCTGGCGATCTTTTTTTTTTT
P3_22.12	CGTGAGTCGCTTTTTTTTTTT
P3_22.13	CCCTCCCTACTTTTTTTTTTT
P3_22.14	CTAGAATTGCTTTTTTTTTTT
P3_22.15	CGGCTGGGACTTTTTTTTTTT
P3_23.1	CGCCGCGTGTCTTTTTTTTTT
P3_23.2	CCATTAGGGCCTTTTTTTTTT
P3_23.3	CATATATCGACTTTTTTTTTT
P3_23.4	CGAAAGTTGGCTTTTTTTTTT
P3_23.5	CATACGGTTTCTTTTTTTTTT
P3_23.6	CAAGGCTCGGCTTTTTTTTTT
P3_23.7	CAACTTAGCTCTTTTTTTTTT
P3_23.8	CACTTCCCATCTTTTTTTTTT
P3_23.9	CCTATGGACACTTTTTTTTTT
P3_23.10	CAGAGATGAACTTTTTTTTTT
P3_23.11	CACCCTAGCGCTTTTTTTTTT
P3_23.12	CCTGCCCGTACTTTTTTTTTT
P3_23.13	CGAAGAGACCCTTTTTTTTTT
P3_23.14	CCTTTGCCGGCTTTTTTTTTT
P3_24.2	CAGGCTCTACTTTTTTTTTTT
P3_24.3	CGCGCTAGACTTTTTTTTTTT
P3_24.4	CTACGCTATCTTTTTTTTTTT
P3_24.5	CGGAGTAAACTTTTTTTTTTT
P3_24.6	CAGATAAAGCTTTTTTTTTTT
P3_24.7	CGCCTCCTTCTTTTTTTTTTT
P3_24.8	CCAACTAGGCTTTTTTTTTTT
P3_24.9	CCAGAATGACTTTTTTTTTTT
P3_24.10	CAAAGACGACTTTTTTTTTTT
P3_24.11	CTGGGCCAACTTTTTTTTTTT
P3_24.12	CGTGTGTGACTTTTTTTTTTT
P3_24.13	CACCGTTTCCTTTTTTTTTTT
P3_24.14	CCCAGGCTTCTTTTTTTTTTT
P3_24.15	CTTGGAAGACTTTTTTTTTTT
P4_1.1	TTTTTTTTTTTTATTTATCGT
P4_1.2	TTTTTTTTTTTTCAGCTTACT
P4_1.3	TTTTTTTTTTTTGGATAATAT
P4_1.4	TTTTTTTTTTTTTATATTTCT
P4_1.5	TTTTTTTTTTTTCCAGGAAGT
P4_1.6	TTTTTTTTTTTTATATGGATT
P4_1.7	TTTTTTTTTTTTGGTTGAAGT
P4_1.8	TTTTTTTTTTTTAACACACCT
P4_1.9	TTTTTTTTTTTTGTGAACACT
P4_1.10	TTTTTTTTTTTTTAAGTTTCT
P4_1.11	TTTTTTTTTTTTTAGAATGAT
P4_1.12	TTTTTTTTTTTTGAAGCCCTT
P4_1.13	TTTTTTTTTTTTTTAGTCGAT
P4_1.14	TTTTTTTTTTTTCAGATGTAT
P4_2.1	TTTTTTTTTTTGGGTGCCCAT
P4_2.2	TTTTTTTTTTTCCGAAGGACT
P4_2.3	TTTTTTTTTTTGCATTATGAT
P4_2.4	TTTTTTTTTTTCCCTGCAGCT
P4_2.5	TTTTTTTTTTTAAAGTTGTGT
P4_2.6	TTTTTTTTTTTGCACCTGTAT
P4_2.7	TTTTTTTTTTTCGTTCGTACT
P4_2.8	TTTTTTTTTTTACTGCAGATT
P4_2.9	TTTTTTTTTTTCAGTCTGACT
P4_2.10	TTTTTTTTTTTCCTCCGCACT
P4_2.11	TTTTTTTTTTTTCCCTCTTCT
P4_2.12	TTTTTTTTTTTAAAGAATGCT
P4_2.13	TTTTTTTTTTTAGTGGGCTAT
P4_2.14	TTTTTTTTTTTTATTCCTCTT
P4_3.1	TTTTTTTTTTTTATCGTGGTT
P4_3.2	TTTTTTTTTTTTAAGCAGCCT
P4_3.3	TTTTTTTTTTTTCGTCAAGGT
P4_3.4	TTTTTTTTTTTTAAACGACAT
P4_3.5	TTTTTTTTTTTTAGAAAGATT
P4_3.6	TTTTTTTTTTTTTATGCAATT
P4_3.7	TTTTTTTTTTTTGAAAGTCGT
P4_3.8	TTTTTTTTTTTTAAACCAGGT
P4_3.9	TTTTTTTTTTTTCGTCAGATT
P4_3.10	TTTTTTTTTTTTAGAGCTGAT
P4_3.11	TTTTTTTTTTTTTTGGTCGGT
P4_3.12	TTTTTTTTTTTTGCTGTGTAT
P4_3.13	TTTTTTTTTTTTCTGAAGTGT
P4_3.14	TTTTTTTTTTTTGAGTCCCTT
P4_4.1	TTTTTTTTTTTGGGAGTGGAT
P4_4.2	TTTTTTTTTTTGGGAGGATAT
P4_4.3	TTTTTTTTTTTACATTTATAT
P4_4.4	TTTTTTTTTTTTTACCATTAT
P4_4.5	TTTTTTTTTTTTGTGCCTTGT
P4_4.6	TTTTTTTTTTTACTAGCATTT
P4_4.7	TTTTTTTTTTTCAATAATAAT
P4_4.8	TTTTTTTTTTTGGACCATCGT
P4_4.9	TTTTTTTTTTTAATGAACTAT
P4_4.10	TTTTTTTTTTTAAATACCTGT
P4_4.11	TTTTTTTTTTTACCATTGTTT
P4_4.12	TTTTTTTTTTTATGAGTTAAT
P4_4.13	TTTTTTTTTTTGCCCTCGCTT
P4_4.14	TTTTTTTTTTTCACAGAGACT
P4_5.1	TTTTTTTTTTTTATGGTTTAT
P4_5.2	TTTTTTTTTTTTGGGCGGATT
P4_5.3	TTTTTTTTTTTTCTGGTCCCT
P4_5.4	TTTTTTTTTTTTTGGTTGCGT
P4_5.5	TTTTTTTTTTTTAGGATGCAT
P4_5.6	TTTTTTTTTTTTGGCATTTGT
P4_5.7	TTTTTTTTTTTTAGTCCGCAT
P4_5.8	TTTTTTTTTTTTAATCCATTT
P4_5.9	TTTTTTTTTTTTTACCTGACT
P4_5.10	TTTTTTTTTTTTTCGCCACGT
P4_5.11	TTTTTTTTTTTTTTAGGTACT
P4_5.12	TTTTTTTTTTTTTACTGACCT
P4_5.13	TTTTTTTTTTTTAACATATCT
P4_5.14	TTTTTTTTTTTTACCGGGCAT
P4_6.1	TTTTTTTTTTTGGAGGATTCT
P4_6.2	TTTTTTTTTTTCGCCCGAAAT
P4_6.3	TTTTTTTTTTTTCTCAGTTAT
P4_6.4	TTTTTTTTTTTTAAGGGTAAT
P4_6.5	TTTTTTTTTTTTCCTGTTATT
P4_6.6	TTTTTTTTTTTACGGCGAGAT
P4_6.7	TTTTTTTTTTTCAATGCAGTT
P4_6.8	TTTTTTTTTTTCGGAGGCAGT
P4_6.9	TTTTTTTTTTTGCAGGCTGTT
P4_6.10	TTTTTTTTTTTCTTGGGCAAT
P4_6.11	TTTTTTTTTTTACAACCAATT
P4_6.12	TTTTTTTTTTTTTAGTTCTTT
P4_6.13	TTTTTTTTTTTGAAACTCGCT
P4_6.14	TTTTTTTTTTTTGCTCTAGTT
P4_7.1	TTTTTTTTTTTTGAGACTTAT
P4_7.2	TTTTTTTTTTTTATTGACAAT
P4_7.3	TTTTTTTTTTTTTTCCGATGT
P4_7.4	TTTTTTTTTTTTCAACAACTT
P4_7.5	TTTTTTTTTTTTCGAATTCCT
P4_7.6	TTTTTTTTTTTTACAGATGCT
P4_7.7	TTTTTTTTTTTTGACAGGTCT
P4_7.8	TTTTTTTTTTTTAACTTCTGT
P4_7.9	TTTTTTTTTTTTATAGCCCGT
P4_7.10	TTTTTTTTTTTTGTTAGGTCT
P4_7.11	TTTTTTTTTTTTACCCGCATT
P4_7.12	TTTTTTTTTTTTATGCACCCT
P4_7.13	TTTTTTTTTTTTATCCAATCT
P4_7.14	TTTTTTTTTTTTGCGAATAGT
P4_8.1	TTTTTTTTTTTTGCTTGGGTT
P4_8.2	TTTTTTTTTTTCATACCCTCT
P4_8.3	TTTTTTTTTTTTCCTTATAAT
P4_8.4	TTTTTTTTTTTCACAACCGTT
P4_8.5	TTTTTTTTTTTATATCACGCT
P4_8.6	TTTTTTTTTTTTGTTGTCTTT
P4_8.7	TTTTTTTTTTTCTGGACCTAT
P4_8.8	TTTTTTTTTTTAACTTATCCT
P4_8.9	TTTTTTTTTTTTCGAGCCAGT
P4_8.10	TTTTTTTTTTTACACCTATCT
P4_8.11	TTTTTTTTTTTTAAAGCGGAT
P4_8.12	TTTTTTTTTTTTAGTTCGACT
P4_8.13	TTTTTTTTTTTCACGAAACAT
P4_8.14	TTTTTTTTTTTGATGCACATT
P4_9.1	TTTTTTTTTTTTTTCCGTAAT
P4_9.2	TTTTTTTTTTTTAGTGCTCAT
P4_9.3	TTTTTTTTTTTTTGTCATATT
P4_9.4	TTTTTTTTTTTTCGTACCAAT
P4_9.5	TTTTTTTTTTTTGCATAGTAT
P4_9.6	TTTTTTTTTTTTCCTTGTGCT
P4_9.7	TTTTTTTTTTTTTACGTTAGT
P4_9.8	TTTTTTTTTTTTAGTTAGTAT
P4_9.9	TTTTTTTTTTTTGGGATTACT
P4_9.10	TTTTTTTTTTTTGGCTACCTT
P4_9.11	TTTTTTTTTTTTAACTGCAAT
P4_9.12	TTTTTTTTTTTTTATCGGCGT
P4_9.13	TTTTTTTTTTTTATCGTTTAT
P4_9.14	TTTTTTTTTTTTGGAGACCGT
P4_10.1	TTTTTTTTTTTAGTGCAGAAT
P4_10.2	TTTTTTTTTTTTAGGTCAATT
P4_10.3	TTTTTTTTTTTCAGTAGGTTT
P4_10.4	TTTTTTTTTTTGGTCATCACT
P4_10.5	TTTTTTTTTTTTTCTGATTAT
P4_10.6	TTTTTTTTTTTTACTAGGGTT
P4_10.7	TTTTTTTTTTTCAGGGCTCGT
P4_10.8	TTTTTTTTTTTTACGCCCACT
P4_10.9	TTTTTTTTTTTAGACGAGTAT
P4_10.10	TTTTTTTTTTTTTGATCGGCT
P4_10.11	TTTTTTTTTTTGTAAGCAAAT
P4_10.12	TTTTTTTTTTTTGTAAGCGCT
P4_10.13	TTTTTTTTTTTCGAGATGTGT
P4_10.14	TTTTTTTTTTTATAATATTGT
P4_11.1	TTTTTTTTTTTTTGACCAAGT
P4_11.2	TTTTTTTTTTTTCACCCTCCT
P4_11.3	TTTTTTTTTTTTTGTCCAGGT
P4_11.4	TTTTTTTTTTTTGCATGCGAT
P4_11.5	TTTTTTTTTTTTAGCCCTCGT
P4_11.6	TTTTTTTTTTTTTACACTAAT
P4_11.7	TTTTTTTTTTTTTCTGCCTTT
P4_11.8	TTTTTTTTTTTTCACTTGATT
P4_11.9	TTTTTTTTTTTTCAACGTCCT
P4_11.10	TTTTTTTTTTTTACAGGCACT
P4_11.11	TTTTTTTTTTTTGGACATCTT
P4_11.12	TTTTTTTTTTTTTATGACTAT
P4_11.13	TTTTTTTTTTTTAATGCTGAT
P4_11.14	TTTTTTTTTTTTGCGGTAACT
P4_12.1	TTTTTTTTTTTCTGTGCATAT
P4_12.2	TTTTTTTTTTTCTGACCGTGT
P4_12.3	TTTTTTTTTTTGTTTATAGAT
P4_12.4	TTTTTTTTTTTCATTAGGAGT
P4_12.5	TTTTTTTTTTTTGTACCCAGT
P4_12.6	TTTTTTTTTTTGCTAGCTGGT
P4_12.7	TTTTTTTTTTTCACTCGGAAT
P4_12.8	TTTTTTTTTTTTTGGGCGGGT
P4_12.9	TTTTTTTTTTTTATAACTACT
P4_12.10	TTTTTTTTTTTCCGGATTCAT
P4_12.11	TTTTTTTTTTTCTGGCTGTAT
P4_12.12	TTTTTTTTTTTCGTCGAGTGT
P4_12.13	TTTTTTTTTTTCGAGAATCGT
P4_12.14	TTTTTTTTTTTGATCGTCCGT
P4_13.1	TTTTTTTTTTTTCTGCAGGAT
P4_13.2	TTTTTTTTTTTTACGATGAGT
P4_13.3	TTTTTTTTTTTTCCTTCAAAT
P4_13.4	TTTTTTTTTTTTCCTGAGGGT
P4_13.5	TTTTTTTTTTTTCCCAAACTT
P4_13.6	TTTTTTTTTTTTCTACCCTTT
P4_13.7	TTTTTTTTTTTTGTTTAGGTT
P4_13.8	TTTTTTTTTTTTGGACACCAT
P4_13.9	TTTTTTTTTTTTGCATTCGCT
P4_13.10	TTTTTTTTTTTTGATCTCCAT
P4_13.11	TTTTTTTTTTTTACCCGTTAT
P4_13.12	TTTTTTTTTTTTAAGAATGTT
P4_13.13	TTTTTTTTTTTTCTGTCCTGT
P4_13.14	TTTTTTTTTTTTCCCGACAGT
P4_14.1	TTTTTTTTTTTGTTACTTGAT
P4_14.2	TTTTTTTTTTTTGATATGTCT
P4_14.3	TTTTTTTTTTTTCAGGGCCTT
P4_14.4	TTTTTTTTTTTGTGTAACTGT
P4_14.5	TTTTTTTTTTTGCGGCTATTT
P4_14.6	TTTTTTTTTTTCCAACCGCTT
P4_14.7	TTTTTTTTTTTGGCACGTCAT
P4_14.8	TTTTTTTTTTTGCGTCGTTGT
P4_14.9	TTTTTTTTTTTAACAGTGTCT
P4_14.10	TTTTTTTTTTTTTACTGGTGT
P4_14.11	TTTTTTTTTTTACGAATCGCT
P4_14.12	TTTTTTTTTTTAATCTTTGTT
P4_14.13	TTTTTTTTTTTGTTGCATCGT
P4_14.14	TTTTTTTTTTTAACCTTAACT
P4_15.1	TTTTTTTTTTTTTATTGCGAT
P4_15.2	TTTTTTTTTTTTACGCGCAGT
P4_15.3	TTTTTTTTTTTTTTCAATTAT
P4_15.4	TTTTTTTTTTTTGCACCGGTT
P4_15.5	TTTTTTTTTTTTCCTACGTTT
P4_15.6	TTTTTTTTTTTTGGAGTCTTT
P4_15.7	TTTTTTTTTTTTGTGTCTTAT
P4_15.8	TTTTTTTTTTTTGGAGATTCT
P4_15.9	TTTTTTTTTTTTCGCGCCATT
P4_15.10	TTTTTTTTTTTTAAAGTAATT
P4_15.11	TTTTTTTTTTTTCGTTCCTCT
P4_15.12	TTTTTTTTTTTTAATTTGCGT
P4_15.13	TTTTTTTTTTTTAGTAGCGGT
P4_15.14	TTTTTTTTTTTTTAACAGCTT
P4_16.1	TTTTTTTTTTTGGCCCATCAT
P4_16.2	TTTTTTTTTTTATTCTGTATT
P4_16.3	TTTTTTTTTTTCTTTCTTTAT
P4_16.4	TTTTTTTTTTTAAGGAGGTCT
P4_16.5	TTTTTTTTTTTTCCGCTCGCT
P4_16.6	TTTTTTTTTTTTGATCCCGAT
P4_16.7	TTTTTTTTTTTTCCATCCATT
P4_16.8	TTTTTTTTTTTCACTTCTGGT
P4_16.9	TTTTTTTTTTTCCATCCGTAT
P4_16.10	TTTTTTTTTTTAAACCGCGTT
P4_16.11	TTTTTTTTTTTTCCGCGGGAT
P4_16.12	TTTTTTTTTTTTGCATTACGT
P4_16.13	TTTTTTTTTTTAAGTGCGTCT
P4_16.14	TTTTTTTTTTTCAACGCTTGT
P4_17.1	TTTTTTTTTTTTAGACGGGTT
P4_17.2	TTTTTTTTTTTTCCAGAAAGT
P4_17.3	TTTTTTTTTTTTCCAATTCAT
P4_17.4	TTTTTTTTTTTTTTGTTTAGT
P4_17.5	TTTTTTTTTTTTGGGCCCGGT
P4_17.6	TTTTTTTTTTTTATGTTCAGT
P4_17.7	TTTTTTTTTTTTGCGCCACCT
P4_17.8	TTTTTTTTTTTTCGGAACGAT
P4_17.9	TTTTTTTTTTTTGCTCGAGGT
P4_17.10	TTTTTTTTTTTTGCTCCTCGT
P4_17.11	TTTTTTTTTTTTGTAAATTAT
P4_17.12	TTTTTTTTTTTTATGCTCATT
P4_17.13	TTTTTTTTTTTTCGCGTAAAT
P4_17.14	TTTTTTTTTTTTAGATGTCAT
P4_18.1	TTTTTTTTTTTTCCAGACTAT
P4_18.2	TTTTTTTTTTTGCTGGGCCGT
P4_18.3	TTTTTTTTTTTTTCTGCCAAT
P4_18.4	TTTTTTTTTTTGTCAGAGTTT
P4_18.5	TTTTTTTTTTTGACCGATCGT
P4_18.6	TTTTTTTTTTTAAGGCGTGGT
P4_18.7	TTTTTTTTTTTTACCATGTCT
P4_18.8	TTTTTTTTTTTGGTGGTAATT
P4_18.9	TTTTTTTTTTTATGCCTTGGT
P4_18.10	TTTTTTTTTTTAGTGTTCGCT
P4_18.11	TTTTTTTTTTTCGCACAAAGT
P4_18.12	TTTTTTTTTTTAAGTCCATAT
P4_18.13	TTTTTTTTTTTTGACTGTCAT
P4_18.14	TTTTTTTTTTTCGTAAACTAT
P4_19.1	TTTTTTTTTTTTCAAACGAAT
P4_19.2	TTTTTTTTTTTTTAGGCGGCT
P4_19.3	TTTTTTTTTTTTATTGTTAAT
P4_19.4	TTTTTTTTTTTTATTAGGGAT
P4_19.5	TTTTTTTTTTTTCACAATCCT
P4_19.6	TTTTTTTTTTTTTATGTCCTT
P4_19.7	TTTTTTTTTTTTATATAATTT
P4_19.8	TTTTTTTTTTTTAGAACAACT
P4_19.9	TTTTTTTTTTTTTCTTAGGCT
P4_19.10	TTTTTTTTTTTTGTGGTTAGT
P4_19.11	TTTTTTTTTTTTAAAGCAGAT
P4_19.12	TTTTTTTTTTTTGGGCTCGAT
P4_19.13	TTTTTTTTTTTTCCTACATAT
P4_19.14	TTTTTTTTTTTTTCGGCCTAT
P4_20.1	TTTTTTTTTTTTACCTTGCTT
P4_20.2	TTTTTTTTTTTTGGCGCTAAT
P4_20.3	TTTTTTTTTTTAGCTGCATGT
P4_20.4	TTTTTTTTTTTGTTAATTCTT
P4_20.5	TTTTTTTTTTTGTAAGTGCTT
P4_20.6	TTTTTTTTTTTGGTAGTAGGT
P4_20.7	TTTTTTTTTTTACAATTAGAT
P4_20.8	TTTTTTTTTTTAGGCACGGCT
P4_20.9	TTTTTTTTTTTACGAACTCTT
P4_20.10	TTTTTTTTTTTCACCCATTGT
P4_20.11	TTTTTTTTTTTTCAAGATTAT
P4_20.12	TTTTTTTTTTTCCAGAGTGCT
P4_20.13	TTTTTTTTTTTGAGCTGTGTT
P4_20.14	TTTTTTTTTTTGATCTTGGGT
P4_21.1	TTTTTTTTTTTTCCTAACGAT
P4_21.2	TTTTTTTTTTTTGCAAGACCT
P4_21.3	TTTTTTTTTTTTTTGGAAATT
P4_21.4	TTTTTTTTTTTTAATTTAGAT
P4_21.5	TTTTTTTTTTTTTATCCAAAT
P4_21.6	TTTTTTTTTTTTCCTATCCTT
P4_21.7	TTTTTTTTTTTTAAGGGTCCT
P4_21.8	TTTTTTTTTTTTACCGGAACT
P4_21.9	TTTTTTTTTTTTATGGCAAAT
P4_21.10	TTTTTTTTTTTTCACAGGCCT
P4_21.11	TTTTTTTTTTTTCTGGTGTTT
P4_21.12	TTTTTTTTTTTTTTAACAAGT
P4_21.13	TTTTTTTTTTTTATCTCAGGT
P4_21.14	TTTTTTTTTTTTACGGAACAT
P4_22.1	TTTTTTTTTTTGTTGTTTGTT
P4_22.2	TTTTTTTTTTTACATTGAGGT
P4_22.3	TTTTTTTTTTTCCATGATTGT
P4_22.4	TTTTTTTTTTTGCTCACGAGT
P4_22.5	TTTTTTTTTTTGCCGATAGTT
P4_22.6	TTTTTTTTTTTGTATCAGGTT
P4_22.7	TTTTTTTTTTTTCTAATTCGT
P4_22.8	TTTTTTTTTTTCTTCAACAAT
P4_22.9	TTTTTTTTTTTTCGGTGCTAT
P4_22.10	TTTTTTTTTTTCGAGCTCCGT
P4_22.11	TTTTTTTTTTTCACAAAGCGT
P4_22.12	TTTTTTTTTTTAAAGGGCGCT
P4_22.13	TTTTTTTTTTTGTATGCCACT
P4_22.14	TTTTTTTTTTTGCCTCTCATT
P4_23.1	TTTTTTTTTTTTTGCTAACTT
P4_23.2	TTTTTTTTTTTTCAGGACGCT
P4_23.3	TTTTTTTTTTTTCCGTTTATT
P4_23.4	TTTTTTTTTTTTATGGTCTAT
P4_23.5	TTTTTTTTTTTTCGGTAGACT
P4_23.6	TTTTTTTTTTTTTTATGCTAT
P4_23.7	TTTTTTTTTTTTTTAGACAGT
P4_23.8	TTTTTTTTTTTTGGGCTGCGT
P4_23.9	TTTTTTTTTTTTACGCACGTT
P4_23.10	TTTTTTTTTTTTTGACTCGTT
P4_23.11	TTTTTTTTTTTTGGGCACTTT
P4_23.12	TTTTTTTTTTTTATACATAGT
P4_23.13	TTTTTTTTTTTTTGATTTGGT
P4_23.14	TTTTTTTTTTTTTCTATACTT
P4_24.1	TTTTTTTTTTTCAGTATGTAT
P4_24.2	TTTTTTTTTTTTTAGTATAAT
P4_24.3	TTTTTTTTTTTACAAGACCCT
P4_24.4	TTTTTTTTTTTATTTGCGAGT
P4_24.5	TTTTTTTTTTTCGTAACAATT
P4_24.6	TTTTTTTTTTTCTGGGTAGCT
P4_24.7	TTTTTTTTTTTAGCAAACTGT
P4_24.8	TTTTTTTTTTTAGTGCGACGT
P4_24.9	TTTTTTTTTTTCGACCTCGGT
P4_24.10	TTTTTTTTTTTCTATTCCGTT
P4_24.11	TTTTTTTTTTTACGGGCCTCT
P4_24.12	TTTTTTTTTTTGTTCGGACCT
P4_24.13	TTTTTTTTTTTAAGTAGTCAT
P4_24.14	TTTTTTTTTTTGTAAGAGTAT

## Sheet: Letter B
Name
R_1.3
R_1.4
R_1.5
R_1.10
R_1.11
R_1.12
R_2.3
R_2.4
R_2.5
R_2.6
R_2.10
R_2.11
R_2.12
R_2.13
R_3.2
R_3.3
R_3.4
R_3.5
R_3.6
R_3.9
R_3.10
R_3.11
R_3.12
R_3.13
R_4.2
R_4.3
R_4.4
R_4.5
R_4.6
R_4.7
R_4.8
R_4.9
R_4.10
R_4.11
R_4.12
R_4.13
R_4.14
R_5.1
R_5.2
R_5.3
R_5.4
R_5.5
R_5.6
R_5.7
R_5.8
R_5.9
R_5.10
R_5.11
R_5.12
R_5.13
R_5.14
R_6.1
R_6.2
R_6.3
R_6.4
R_6.5
R_6.6
R_6.7
R_6.8
R_6.9
R_6.10
R_6.11
R_6.12
R_6.13
R_6.14
R_6.15
R_7.1
R_7.2
R_7.3
R_7.4
R_7.5
R_7.6
R_7.7
R_7.8
R_7.9
R_7.10
R_7.11
R_7.12
R_7.13
R_7.14
R_8.1
R_8.2
R_8.3
R_8.4
R_8.6
R_8.7
R_8.8
R_8.9
R_8.10
R_8.12
R_8.13
R_8.14
R_8.15
R_9.1
R_9.2
R_9.3
R_9.6
R_9.7
R_9.8
R_9.9
R_9.12
R_9.13
R_9.14
R_10.1
R_10.2
R_10.3
R_10.7
R_10.8
R_10.9
R_10.13
R_10.14
R_10.15
R_11.1
R_11.2
R_11.3
R_11.6
R_11.7
R_11.8
R_11.9
R_11.12
R_11.13
R_11.14
R_12.1
R_12.2
R_12.3
R_12.7
R_12.8
R_12.9
R_12.13
R_12.14
R_12.15
R_13.1
R_13.2
R_13.3
R_13.6
R_13.7
R_13.8
R_13.9
R_13.12
R_13.13
R_13.14
R_14.1
R_14.2
R_14.3
R_14.7
R_14.8
R_14.9
R_14.13
R_14.14
R_14.15
R_15.1
R_15.2
R_15.3
R_15.6
R_15.7
R_15.8
R_15.9
R_15.12
R_15.13
R_15.14
R_16.1
R_16.2
R_16.3
R_16.7
R_16.8
R_16.9
R_16.13
R_16.14
R_16.15
R_17.1
R_17.2
R_17.3
R_17.6
R_17.7
R_17.8
R_17.9
R_17.12
R_17.13
R_17.14
R_18.1
R_18.2
R_18.3
R_18.4
R_18.5
R_18.6
R_18.7
R_18.8
R_18.9
R_18.10
R_18.11
R_18.12
R_18.13
R_18.14
R_18.15
R_19.1
R_19.2
R_19.3
R_19.4
R_19.5
R_19.6
R_19.7
R_19.8
R_19.9
R_19.10
R_19.11
R_19.12
R_19.13
R_19.14
R_20.1
R_20.2
R_20.3
R_20.4
R_20.5
R_20.6
R_20.7
R_20.8
R_20.9
R_20.10
R_20.11
R_20.12
R_20.13
R_20.14
R_20.15
R_21.1
R_21.2
R_21.3
R_21.4
R_21.5
R_21.6
R_21.7
R_21.8
R_21.9
R_21.10
R_21.11
R_21.12
R_21.13
R_21.14
R_22.1
R_22.2
R_22.3
R_22.4
R_22.5
R_22.6
R_22.7
R_22.8
R_22.9
R_22.10
R_22.11
R_22.12
R_22.13
R_22.14
R_22.15
R_23.1
R_23.2
R_23.3
R_23.12
R_23.13
R_23.14
R_24.1
R_24.2
R_24.3
R_24.4
R_24.12
R_24.13
R_24.14
R_24.15
R_25.1
R_25.2
R_25.3
R_25.12
R_25.13
R_25.14
P3_1.6
P3_1.13
P3_2.7
P3_2.14
P3_3.7
P3_3.8
P3_3.14
P3_4.15
P3_10.4
P3_10.10
P3_12.4
P3_12.10
P3_14.4
P3_14.10
P3_16.4
P3_16.10
P3_17.4
P3_17.5
P3_17.10
P3_17.11
P3_23.4
P4_1.2
P4_1.9
P4_2.2
P4_2.9
P4_3.1
P4_3.7
P4_3.8
P4_4.1
P4_10.6
P4_10.12
P4_12.6
P4_12.12
P4_14.6
P4_14.12
P4_16.6
P4_16.12
P4_17.4
P4_17.5
P4_17.10
P4_17.11
P4_23.11
P1_8.5
P1_8.11
P1_9.5
P1_9.11
P1_10.6
P1_10.12
P1_12.6
P1_12.12
P1_14.6

## Sheet: Letter E
Name
R_1.1
R_1.2
R_1.3
R_1.6
R_1.7
R_1.8
R_1.9
R_1.12
R_1.13
R_1.14
R_2.1
R_2.2
R_2.3
R_2.4
R_2.7
R_2.8
R_2.9
R_2.12
R_2.13
R_2.14
R_2.15
R_3.1
R_3.2
R_3.3
R_3.6
R_3.7
R_3.8
R_3.9
R_3.12
R_3.13
R_3.14
R_4.1
R_4.2
R_4.3
R_4.4
R_4.7
R_4.8
R_4.9
R_4.12
R_4.13
R_4.14
R_4.15
R_5.1
R_5.2
R_5.3
R_5.6
R_5.7
R_5.8
R_5.9
R_5.12
R_5.13
R_5.14
R_6.1
R_6.2
R_6.3
R_6.4
R_6.7
R_6.8
R_6.9
R_6.12
R_6.13
R_6.14
R_6.15
R_7.1
R_7.2
R_7.3
R_7.6
R_7.7
R_7.8
R_7.9
R_7.12
R_7.13
R_7.14
R_8.1
R_8.2
R_8.3
R_8.4
R_8.7
R_8.8
R_8.9
R_8.12
R_8.13
R_8.14
R_8.15
R_9.1
R_9.2
R_9.3
R_9.6
R_9.7
R_9.8
R_9.9
R_9.12
R_9.13
R_9.14
R_10.1
R_10.2
R_10.3
R_10.4
R_10.7
R_10.8
R_10.9
R_10.12
R_10.13
R_10.14
R_10.15
R_11.1
R_11.2
R_11.3
R_11.6
R_11.7
R_11.8
R_11.9
R_11.12
R_11.13
R_11.14
R_12.1
R_12.2
R_12.3
R_12.4
R_12.7
R_12.8
R_12.9
R_12.12
R_12.13
R_12.14
R_12.15
R_13.1
R_13.2
R_13.3
R_13.6
R_13.7
R_13.8
R_13.9
R_13.12
R_13.13
R_13.14
R_14.1
R_14.2
R_14.3
R_14.4
R_14.7
R_14.8
R_14.9
R_14.12
R_14.13
R_14.14
R_14.15
R_15.1
R_15.2
R_15.3
R_15.6
R_15.7
R_15.8
R_15.9
R_15.12
R_15.13
R_15.14
R_16.1
R_16.2
R_16.3
R_16.4
R_16.7
R_16.8
R_16.9
R_16.12
R_16.13
R_16.14
R_16.15
R_17.1
R_17.2
R_17.3
R_17.6
R_17.7
R_17.8
R_17.9
R_17.12
R_17.13
R_17.14
R_18.1
R_18.2
R_18.3
R_18.4
R_18.7
R_18.8
R_18.9
R_18.12
R_18.13
R_18.14
R_18.15
R_19.1
R_19.2
R_19.3
R_19.4
R_19.5
R_19.6
R_19.7
R_19.8
R_19.9
R_19.10
R_19.11
R_19.12
R_19.13
R_19.14
R_20.1
R_20.2
R_20.3
R_20.4
R_20.5
R_20.6
R_20.7
R_20.8
R_20.9
R_20.10
R_20.11
R_20.12
R_20.13
R_20.14
R_20.15
R_21.1
R_21.2
R_21.3
R_21.4
R_21.5
R_21.6
R_21.7
R_21.8
R_21.9
R_21.10
R_21.11
R_21.12
R_21.13
R_21.14
R_22.1
R_22.2
R_22.3
R_22.4
R_22.5
R_22.6
R_22.7
R_22.8
R_22.9
R_22.10
R_22.11
R_22.12
R_22.13
R_22.14
R_22.15
R_23.1
R_23.2
R_23.3
R_23.4
R_23.5
R_23.6
R_23.7
R_23.8
R_23.9
R_23.10
R_23.11
R_23.12
R_23.13
R_23.14
R_24.1
R_24.2
R_24.3
R_24.4
R_24.5
R_24.6
R_24.7
R_24.8
R_24.9
R_24.10
R_24.11
R_24.12
R_24.13
R_24.14
R_24.15
R_25.1
R_25.2
R_25.3
R_25.4
R_25.5
R_25.6
R_25.7
R_25.8
R_25.9
R_25.10
R_25.11
R_25.12
R_25.13
R_25.14
P3_1.4
P3_2.10
P3_3.4
P3_4.10
P3_5.4
P3_6.10
P3_7.4
P3_8.10
P3_9.4
P3_10.10
P3_11.4
P3_12.10
P3_13.4
P3_14.10
P3_15.4
P3_16.10
P3_17.4
P3_18.5
P3_18.6
P3_18.10
P3_18.11
P4_1.11
P4_2.6
P4_3.11
P4_4.6
P4_5.11
P4_6.6
P4_7.11
P4_8.6
P4_9.11
P4_10.6
P4_11.11
P4_12.6
P4_13.11
P4_14.6
P4_15.11
P4_16.6
P4_17.11
P4_18.5
P4_18.6
P4_18.10
P4_18.11
P1_2.6
P1_3.11
P1_4.6
P1_5.11
P1_6.6
P1_7.11
P1_8.6
P1_9.11
P1_10.6
P1_11.11
P1_12.6
P1_13.11
P1_14.6
P1_15.11
P1_16.6
P1_17.11
P1_18.6
P2_2.10
P2_3.4
P2_4.10
P2_5.4
P2_6.10
P2_7.4
P2_8.10
P2_9.4
P2_10.10
P2_11.4
P2_12.10
P2_13.4
P2_14.10
P2_15.4
P2_16.10
P2_17.4
P2_18.10

## Sheet: Letter A
Name
R_1.11
R_1.12
R_1.13
R_1.14
R_2.9
R_2.10
R_2.11
R_2.12
R_2.13
R_2.14
R_2.15
R_3.6
R_3.7
R_3.8
R_3.9
R_3.10
R_3.11
R_3.12
R_3.13
R_3.14
R_4.4
R_4.5
R_4.6
R_4.7
R_4.8
R_4.9
R_4.10
R_4.11
R_4.12
R_4.13
R_4.14
R_4.15
R_5.1
R_5.2
R_5.3
R_5.4
R_5.5
R_5.6
R_5.7
R_5.8
R_5.9
R_5.10
R_5.11
R_5.12
R_5.13
R_5.14
R_6.1
R_6.2
R_6.3
R_6.4
R_6.5
R_6.6
R_6.7
R_6.8
R_6.9
R_6.10
R_6.11
R_6.12
R_6.13
R_6.14
R_6.15
R_7.1
R_7.2
R_7.3
R_7.4
R_7.5
R_7.6
R_7.7
R_7.8
R_7.9
R_7.10
R_7.11
R_7.12
R_8.1
R_8.2
R_8.3
R_8.4
R_8.5
R_8.6
R_8.7
R_8.8
R_8.9
R_8.10
R_9.1
R_9.2
R_9.3
R_9.4
R_9.7
R_9.8
R_9.9
R_9.10
R_10.1
R_10.2
R_10.3
R_10.8
R_10.9
R_10.10
R_11.1
R_11.2
R_11.3
R_11.7
R_11.8
R_11.9
R_11.10
R_12.1
R_12.2
R_12.3
R_12.8
R_12.9
R_12.10
R_13.1
R_13.2
R_13.3
R_13.7
R_13.8
R_13.9
R_13.10
R_14.1
R_14.2
R_14.3
R_14.8
R_14.9
R_14.10
R_15.1
R_15.2
R_15.3
R_15.7
R_15.8
R_15.9
R_15.10
R_16.1
R_16.2
R_16.3
R_16.8
R_16.9
R_16.10
R_17.1
R_17.2
R_17.3
R_17.4
R_17.7
R_17.8
R_17.9
R_17.10
R_18.1
R_18.2
R_18.3
R_18.4
R_18.5
R_18.6
R_18.7
R_18.8
R_18.9
R_18.10
R_19.1
R_19.2
R_19.3
R_19.4
R_19.5
R_19.6
R_19.7
R_19.8
R_19.9
R_19.10
R_19.11
R_19.12
R_20.1
R_20.2
R_20.3
R_20.4
R_20.5
R_20.6
R_20.7
R_20.8
R_20.9
R_20.10
R_20.11
R_20.12
R_20.13
R_20.14
R_20.15
R_21.1
R_21.2
R_21.3
R_21.4
R_21.5
R_21.6
R_21.7
R_21.8
R_21.9
R_21.10
R_21.11
R_21.12
R_21.13
R_21.14
R_22.4
R_22.5
R_22.6
R_22.7
R_22.8
R_22.9
R_22.10
R_22.11
R_22.12
R_22.13
R_22.14
R_22.15
R_23.6
R_23.7
R_23.8
R_23.9
R_23.10
R_23.11
R_23.12
R_23.13
R_23.14
R_24.9
R_24.10
R_24.11
R_24.12
R_24.13
R_24.14
R_24.15
R_25.11
R_25.12
R_25.13
R_25.14
P3_1.9
P3_1.10
P3_2.7
P3_2.8
P3_3.4
P3_3.5
P3_4.2
P3_4.3
P3_8.11
P3_10.4
P3_10.11
P3_12.4
P3_12.11
P3_14.4
P3_14.11
P3_16.4
P3_16.5
P3_16.11
P3_17.5
P3_17.6
P3_18.11
P3_18.12
P3_18.13
P3_19.13
P3_19.14
P4_1.8
P4_1.9
P4_1.10
P4_2.6
P4_2.7
P4_2.8
P4_3.3
P4_3.4
P4_3.5
P4_4.1
P4_4.2
P4_4.3
P4_10.7
P4_12.7
P4_14.7
P4_16.4
P4_16.7
P4_17.5
P4_17.6
P4_18.11
P4_18.12
P4_19.13
P4_19.14
P1_7.13
P1_7.14
P1_8.11
P1_8.12
P1_9.5
P1_9.6
P1_10.4
P1_10.7
P1_12.7
P1_14.7
P1_16.7
P1_22.1
P1_22.2
P1_22.3
P1_23.3
P1_23.4
P1_23.5
P1_24.6
P1_24.7
P1_24.8
P1_25.8
P1_25.9
P1_25.10
P2_7.13
P2_7.14
P2_8.11
P2_8.12
P2_8.13
P2_9.5
P2_9.6
P2_10.4
P2_10.5
P2_10.11
P2_12.4
P2_12.11
P2_14.4
P2_14.11
P2_16.4
P2_16.11
P2_18.11
P2_22.2
P2_22.3
P2_23.4
P2_23.5
P2_24.7
P2_24.8
P2_25.9
P2_25.10

## Sheet: Letter R
Name
R_1.3
R_1.4
R_1.5
R_1.6
R_1.14
R_2.3
R_2.4
R_2.5
R_2.6
R_2.7
R_2.14
R_2.15
R_3.2
R_3.3
R_3.4
R_3.5
R_3.6
R_3.7
R_3.13
R_3.14
R_4.2
R_4.3
R_4.4
R_4.5
R_4.6
R_4.7
R_4.8
R_4.13
R_4.14
R_4.15
R_5.1
R_5.2
R_5.3
R_5.4
R_5.5
R_5.6
R_5.7
R_5.8
R_5.12
R_5.13
R_5.14
R_6.1
R_6.2
R_6.3
R_6.4
R_6.5
R_6.6
R_6.7
R_6.8
R_6.9
R_6.12
R_6.13
R_6.14
R_6.15
R_7.1
R_7.2
R_7.3
R_7.4
R_7.5
R_7.6
R_7.7
R_7.8
R_7.11
R_7.12
R_7.13
R_7.14
R_8.1
R_8.2
R_8.3
R_8.4
R_8.6
R_8.7
R_8.8
R_8.9
R_8.11
R_8.12
R_8.13
R_8.14
R_9.1
R_9.2
R_9.3
R_9.6
R_9.7
R_9.8
R_9.10
R_9.11
R_9.12
R_9.13
R_10.1
R_10.2
R_10.3
R_10.7
R_10.8
R_10.9
R_10.10
R_10.11
R_10.12
R_10.13
R_11.1
R_11.2
R_11.3
R_11.6
R_11.7
R_11.8
R_11.9
R_11.10
R_11.11
R_11.12
R_12.1
R_12.2
R_12.3
R_12.7
R_12.8
R_12.9
R_12.10
R_12.11
R_12.12
R_13.1
R_13.2
R_13.3
R_13.6
R_13.7
R_13.8
R_13.9
R_13.10
R_13.11
R_14.1
R_14.2
R_14.3
R_14.7
R_14.8
R_14.9
R_14.10
R_14.11
R_15.1
R_15.2
R_15.3
R_15.6
R_15.7
R_15.8
R_15.9
R_15.10
R_16.1
R_16.2
R_16.3
R_16.7
R_16.8
R_16.9
R_16.10
R_17.1
R_17.2
R_17.3
R_17.6
R_17.7
R_17.8
R_17.9
R_18.1
R_18.2
R_18.3
R_18.7
R_18.8
R_18.9
R_19.1
R_19.2
R_19.3
R_19.4
R_19.5
R_19.6
R_19.7
R_19.8
R_19.9
R_19.10
R_19.11
R_19.12
R_19.13
R_19.14
R_20.1
R_20.2
R_20.3
R_20.4
R_20.5
R_20.6
R_20.7
R_20.8
R_20.9
R_20.10
R_20.11
R_20.12
R_20.13
R_20.14
R_20.15
R_21.1
R_21.2
R_21.3
R_21.4
R_21.5
R_21.6
R_21.7
R_21.8
R_21.9
R_21.10
R_21.11
R_21.12
R_21.13
R_21.14
R_22.1
R_22.2
R_22.3
R_22.4
R_22.5
R_22.6
R_22.7
R_22.8
R_22.9
R_22.10
R_22.11
R_22.12
R_22.13
R_22.14
R_22.15
R_23.1
R_23.2
R_23.3
R_23.4
R_23.5
R_23.6
R_23.7
R_23.8
R_23.9
R_23.10
R_23.11
R_23.12
R_23.13
R_23.14
R_24.1
R_24.2
R_24.3
R_24.4
R_24.5
R_24.6
R_24.7
R_24.8
R_24.9
R_24.10
R_24.11
R_24.12
R_24.13
R_24.14
R_24.15
R_25.1
R_25.2
R_25.3
R_25.4
R_25.5
R_25.6
R_25.7
R_25.8
R_25.9
R_25.10
R_25.11
R_25.12
R_25.13
R_25.14
P3_1.7
P3_2.8
P3_3.8
P3_4.9
P3_5.9
P3_7.9
P3_9.9
P3_10.4
P3_12.4
P3_14.4
P3_16.4
P3_18.4
P3_18.5
P3_18.6
P3_18.10
P3_18.11
P3_18.12
P3_18.13
P3_18.14
P3_18.15
P4_1.2
P4_1.13
P4_2.2
P4_2.13
P4_3.1
P4_3.12
P4_4.1
P4_4.12
P4_5.11
P4_6.11
P4_7.10
P4_8.10
P4_9.9
P4_10.6
P4_12.6
P4_14.6
P4_16.6
P4_18.4
P4_18.5
P4_18.6
P4_18.10
P4_18.11
P4_18.12
P4_18.13
P4_18.14
P1_8.5
P1_9.5
P1_10.6
P1_12.6
P1_14.6
P1_16.6
P1_18.6
P2_7.9
P2_8.5
P2_8.15
P2_9.4
P2_9.9
P2_9.14
P2_10.4
P2_10.14
P2_11.13
P2_12.4
P2_12.13
P2_13.12
P2_14.4
P2_14.12
P2_15.11
P2_16.4
P2_16.11
P2_17.10
P2_18.4
P2_18.10

## Sheet: Letter S
Name
R_1.3
R_1.4
R_1.9
R_1.10
R_1.11
R_1.12
R_2.3
R_2.4
R_2.5
R_2.9
R_2.10
R_2.11
R_2.12
R_2.13
R_3.2
R_3.3
R_3.4
R_3.5
R_3.8
R_3.9
R_3.10
R_3.11
R_3.12
R_3.13
R_4.2
R_4.3
R_4.4
R_4.5
R_4.8
R_4.9
R_4.10
R_4.11
R_4.12
R_4.13
R_4.14
R_5.1
R_5.2
R_5.3
R_5.4
R_5.7
R_5.8
R_5.9
R_5.10
R_5.11
R_5.12
R_5.13
R_5.14
R_6.1
R_6.2
R_6.3
R_6.4
R_6.7
R_6.8
R_6.9
R_6.12
R_6.13
R_6.14
R_6.15
R_7.1
R_7.2
R_7.3
R_7.7
R_7.8
R_7.9
R_7.12
R_7.13
R_7.14
R_8.1
R_8.2
R_8.3
R_8.4
R_8.7
R_8.8
R_8.9
R_8.12
R_8.13
R_8.14
R_8.15
R_9.1
R_9.2
R_9.3
R_9.7
R_9.8
R_9.9
R_9.12
R_9.13
R_9.14
R_10.1
R_10.2
R_10.3
R_10.4
R_10.7
R_10.8
R_10.9
R_10.12
R_10.13
R_10.14
R_10.15
R_11.1
R_11.2
R_11.3
R_11.7
R_11.8
R_11.9
R_11.12
R_11.13
R_11.14
R_12.1
R_12.2
R_12.3
R_12.4
R_12.7
R_12.8
R_12.9
R_12.12
R_12.13
R_12.14
R_12.15
R_13.1
R_13.2
R_13.3
R_13.7
R_13.8
R_13.9
R_13.12
R_13.13
R_13.14
R_14.1
R_14.2
R_14.3
R_14.4
R_14.7
R_14.8
R_14.9
R_14.12
R_14.13
R_14.14
R_14.15
R_15.1
R_15.2
R_15.3
R_15.7
R_15.8
R_15.9
R_15.12
R_15.13
R_15.14
R_16.1
R_16.2
R_16.3
R_16.4
R_16.7
R_16.8
R_16.9
R_16.12
R_16.13
R_16.14
R_16.15
R_17.1
R_17.2
R_17.3
R_17.7
R_17.8
R_17.9
R_17.12
R_17.13
R_17.14
R_18.1
R_18.2
R_18.3
R_18.4
R_18.7
R_18.8
R_18.9
R_18.12
R_18.13
R_18.14
R_18.15
R_19.1
R_19.2
R_19.3
R_19.4
R_19.6
R_19.7
R_19.8
R_19.9
R_19.12
R_19.13
R_19.14
R_20.1
R_20.2
R_20.3
R_20.4
R_20.5
R_20.6
R_20.7
R_20.8
R_20.9
R_20.12
R_20.13
R_20.14
R_20.15
R_21.1
R_21.2
R_21.3
R_21.4
R_21.5
R_21.6
R_21.7
R_21.8
R_21.11
R_21.12
R_21.13
R_21.14
R_22.2
R_22.3
R_22.4
R_22.5
R_22.6
R_22.7
R_22.8
R_22.11
R_22.12
R_22.13
R_22.14
R_23.2
R_23.3
R_23.4
R_23.5
R_23.6
R_23.7
R_23.10
R_23.11
R_23.12
R_23.13
R_24.3
R_24.4
R_24.5
R_24.6
R_24.7
R_24.11
R_24.12
R_24.13
R_25.3
R_25.4
R_25.5
R_25.6
R_25.11
R_25.12
P3_1.5
P3_1.13
P3_2.6
P3_2.14
P3_3.14
P3_4.15
P3_6.10
P3_7.4
P3_8.10
P3_9.4
P3_10.10
P3_11.4
P3_12.10
P3_13.4
P3_14.10
P3_15.4
P3_16.10
P3_17.4
P3_18.5
P3_18.10
P3_19.5
P4_1.2
P4_1.8
P4_2.2
P4_2.8
P4_3.1
P4_3.7
P4_4.1
P4_4.7
P4_5.6
P4_7.6
P4_7.11
P4_9.6
P4_9.11
P4_11.6
P4_11.11
P4_13.6
P4_13.11
P4_15.6
P4_15.11
P4_17.6
P4_17.11
P4_18.6
P4_19.5
P4_19.11
P4_20.11
P4_21.10
P4_22.10
P1_6.10
P1_6.11
P1_7.6
P1_7.11
P1_9.6
P1_9.11
P1_11.6
P1_11.11
P1_13.6
P1_13.11
P1_15.6
P1_15.11
P1_17.6
P1_17.11
P1_19.11
P1_22.1
P1_23.1
P1_24.2
P1_24.10
P1_25.2
P1_25.10
P2_4.6
P2_5.5
P2_6.5
P2_6.10
P2_6.11
P2_7.4
P2_8.10
P2_9.4
P2_10.10
P2_11.4
P2_12.10
P2_13.4
P2_14.10
P2_15.4
P2_16.10
P2_17.4
P2_18.10
P2_20.10
P2_21.9
P2_22.9
P2_22.15
P2_23.8
P2_23.14
P2_24.8
P2_24.14
P2_25.7
P2_25.13

## Sheet: Bear
Name
R_3.5
R_3.6
R_3.7
R_3.9
R_3.10
R_4.3
R_4.5
R_4.6
R_4.7
R_4.8
R_4.9
R_4.10
R_4.11
R_5.2
R_5.3
R_5.4
R_5.5
R_5.6
R_5.7
R_5.8
R_5.9
R_5.10
R_5.11
R_6.2
R_6.3
R_6.4
R_6.5
R_6.6
R_6.7
R_6.8
R_6.9
R_6.10
R_6.11
R_6.12
R_7.1
R_7.2
R_7.3
R_7.4
R_7.5
R_7.6
R_7.7
R_7.8
R_7.9
R_7.10
R_7.11
R_7.12
R_8.1
R_8.2
R_8.3
R_8.4
R_8.5
R_8.6
R_8.7
R_8.8
R_8.9
R_8.10
R_8.11
R_8.12
R_8.13
R_9.1
R_9.2
R_9.3
R_9.4
R_9.5
R_9.6
R_9.7
R_9.8
R_9.9
R_9.10
R_9.11
R_9.12
R_10.1
R_10.2
R_10.3
R_10.4
R_10.5
R_10.6
R_10.7
R_10.8
R_10.9
R_10.10
R_10.11
R_10.12
R_10.13
R_11.1
R_11.2
R_11.3
R_11.4
R_11.5
R_11.6
R_11.7
R_11.8
R_11.9
R_11.10
R_11.11
R_11.12
R_12.5
R_12.6
R_12.7
R_12.8
R_12.9
R_12.10
R_12.11
R_12.12
R_12.13
R_13.5
R_13.6
R_13.7
R_13.8
R_13.9
R_13.10
R_13.11
R_13.12
R_14.6
R_14.7
R_14.8
R_14.9
R_14.10
R_14.11
R_14.12
R_14.13
R_15.6
R_15.7
R_15.8
R_15.9
R_15.10
R_15.11
R_15.12
R_16.6
R_16.7
R_16.8
R_16.9
R_16.10
R_16.11
R_16.12
R_17.6
R_17.7
R_17.9
R_17.10
R_17.11
R_17.12
R_18.6
R_18.7
R_18.10
R_18.11
R_18.12
R_18.13
R_19.6
R_19.7
R_19.9
R_19.10
R_19.11
R_19.12
R_20.6
R_20.7
R_20.10
R_20.11
R_20.12
R_20.13
R_21.5
R_21.6
R_21.9
R_21.10
R_21.12
R_22.5
R_22.6
R_22.7
R_22.12
R_22.13
P1_12.1
P1_12.2
P1_12.3
P1_12.4
P1_13.4
P1_14.5
P1_15.5
P1_17.5
P1_17.8
P1_18.9
P1_19.5
P1_20.9
P1_21.11
P1_22.10
P1_22.9
P1_23.11
P1_23.12
P1_23.4
P1_23.5
P1_23.6
P2_11.13
P2_12.2
P2_12.3
P2_12.4
P2_13.13
P2_15.13
P2_16.13
P2_17.8
P2_18.8
P2_19.13
P2_20.8
P2_21.11
P2_21.13
P2_21.7
P2_22.10
P2_22.11
P2_23.12
P2_23.13
P2_23.5
P2_23.6
P2_23.7
P2_9.13
P3_11.13
P3_13.13
P3_16.13
P3_17.13
P3_18.8
P3_19.13
P3_2.10
P3_2.11
P3_2.6
P3_2.7
P3_2.8
P3_21.13
P3_21.7
P3_3.11
P3_3.3
P3_3.8
P3_4.12
P3_4.4
P3_5.12
P3_6.13
P3_7.13
P3_9.13
P4_15.5
P4_17.5
P4_18.9
P4_19.5
P4_2.10
P4_2.5
P4_2.6
P4_2.7
P4_2.9
P4_20.5
P4_20.9
P4_21.11
P4_21.4
P4_3.2
P4_3.4
P4_3.8
P4_4.2
P4_4.4
P4_5.1
P4_6.1

## Sheet: 3D DNA brick structure
Name	Sequence
X_strand0	ACGGTTAACTGTTGTGTCCTATGTTT
X_strand1	ACGCTCGGGTAGTCTCAAGAAGATAG
X_strand2	AGTATCCGCATCTCACTCAGTGATCG
X_strand3	AACCGTAGTGGGATCGATCTCCCTTGCCAGGTTAAGTGGCTCAATCATACTC
X_strand4	TAATATGGTCCAGTGATCTTTAGTCTACTTAGGGATGGTACGAACTCAACGC
X_strand5	TTCCCCTACTTAGGAAGGCACCCTGCAGAGCATAAATTCGCTAAACCGGAAA
X_strand6	AATGCGGTTGGTTTTCTACAAGTTGTAGTATTCATGTCGCCTTTTCGAACGG
X_strand7	CGGCAAGGTCGAGGTATAGGTGGGAATACCCACTCGCGTGGCACGTCTACGA
X_strand8	ATACTAACTCCAGTCCATCGAGGCGGAGTGACTTGGACGAGGTTTCACTGGG
X_strand9	AGAGTTTCTGACACGCTAGTAAGAATCCTGTCTGTCGAGCCCAGCGACCACT
X_strand10	TGAGTAGGCCTAGTACCACAGCGTATACTCCGGCCTCCTTGGTATATTAGCT
X_strand11	GTCCCACGATACGAAATGAAGCTCTACTCGTCGAACGAGGACTGTTCTACAT
X_strand12	AGTGCGAATGCAGGTTGTTCCATCTCCGCTATACAGGAAACTCGAGGGGCTC
X_strand13	TTGCTAATAAAGCTCCATGTGCACTATCTGGAGAAAGATGCGGTGGCAGTAG
X_strand14	ACATATAGGGTTACTGCTAGAAGTATAAGCAAACGTGGGAGTGCCCGAGCGT
X_strand15	CATAATGACGACACTGGGATAGAAGCGTCTCAAGTGCTAACAGTACTAATTA
X_strand16	TTAGGAGCACGAAAGACCAGCAATAATCACCGGTGGCCGTTGCTACATCAGT
X_strand17	TGGTCGGGTAAAGGCGGGGATTACTTTGTGCATTCCACGTGAGTCGTACTTA
X_strand18	GGTCGCGAGCCGGGATGGGTGTCCATCTGAGGTATGGTTTACCCACTATGTT
X_strand19	AAAGATCGTCTAGACCAGCTGGTTCATCCATAACTGTGCACGTCAGGGATTC
X_strand20	GAGACAACCCACAAATGATTTTTAACTTCTTTGCACTCCTGGGGAAACTATA
X_strand21	GTGGCCAACCAATGACATGCACCCCGTCTCCTGTATCGCCTTGTGTATTATA
X_strand22	GTATATAAAGTGAACGTGTACATTCGCTGTAGTGGCCGGCCATCGTGGACTA
X_strand23	TTTCCACAGTTCCTCCTACAACCACCTACCTCCGATACGCGAACCAGAACCA
X_strand24	AGGCAGCAGATCCTGCTAGAGCAAGCTACCGGGGTGAACAGCACGTGCGGCT
X_strand25	AGATTTCGCAATTTTCGTGCGTATAACTCTTGCGGGGGGGTCGAGCGCTCCA
X_strand26	AAAGACGTTGGATCCTGGGACGGGTCGAAAGCGCCGGCAATCTGAATATCGC
X_strand27	CATGTCGGCGGCGTCCTTGAACATTGTTTAAGAGTAGGGGCAGTGCTCAGCC
X_strand28	ACTGCCACGATGGCCGTACGTCCTCTTTACAACGCGCTTACCAAGTAACGTA
X_strand29	ACTAATCGCAGAACGCAGTTCGACCCTGGATGAATTTCGTTCGGGGCCAGGC
X_strand30	GGAATGATGCGACGAATCCCCCATCCGTAAGTTGAAGTAGGAAGCTTTTTCT
X_strand31	TGTTGTCACTGGGCGAGCTGGGCTCTTTCAAGTATTCGGTGACCTCCCCGCA
X_strand32	ATCAAGCGGACACTCGATAAGCGCGCTGTACGACGCGATGCGAGTGAACGGG
X_strand33	CAAACGGTGGACAGCATAATTAAGGGGATCTAAGTCTGGCGCGTGAGGACAC
X_strand34	GAGCCACACCTTTAAGTGTCACTTACAGCCATAGCATCGACACTACGACCTG
X_strand35	CTTGTAGATATGCGAAGAGCATCCAG
X_strand36	CTCCTCGCAAATTTGGTTAAGTATGC
X_strand37	CCATACGCCGCGACTGTAGCCTCCAC
X_strand38	CGCTAAGTGAACCGAAATTAGGCTGG
X_strand39	TCCGGGAACTTGCAAGAACGTCTTCC
X_strand40	TGGGTAGCCTGACGGGGAAGAACAGG
X_strand41	CCGTTTCCTAGCACGGTTTGCCCTTT
X_strand42	TCTACCAGGTAGGTATTCCCGATCTCGTGATAAGGTATAGATCATGCCGGGA
X_strand43	TCGACTAGCCGGCGCGAGTAGCTATATGACAGTTGGATTCTCAAATCGAGTC
X_strand44	ATTCGTGTTGGGTCGGAAGCAGCCACCTGTGGTTTAGAACCCGGCGTGCTTA
X_strand45	TTCTCTCTGTTACTGGAGCTAAGGACTAGGAGTGTTCGCTTTAAAAGGCTGG
X_strand46	TCTTGTTGCCTCAACCGTTTTGAGTCAATCCCGGGGGTGTTTATACGTCTAG
X_strand47	CTTTTTCGAAAAGTGGTTTGTCTGTCAGTCTTCAGATCGGTCGTGACCCGGC
X_strand48	CGCGACCCGCTCGGCCGGGAATCTTTGGATTCTTTTTTTGTTTCCCCCTCAC
X_strand49	TCTAGTAAAGTCGTGAGCGACAAACGTCGTGAGGCCCTTTCTTCGAATAAAC
X_strand50	TCCCGACTACATACGGAGCCCAACCACTTTCCATTTTATGCAGGCGCAAACA
X_strand51	CCGCTGTGCAGTCCTATCTGTTCAGCGGACGATTTTAAGGGTTACCGGCGGC
X_strand52	GCGGGCACACTATTTATAATCCAATGCGCCAAGTACCAAGTCAAAGAGGTCG
X_strand53	AGGTTCGCGTTTCTTACTATCAGGGTCCACCCCAGCCTCTCGATGCAAGATA
X_strand54	AGACTATTTGTGGATTCAGTAGTAGCAGAACGTTTTCCCGTGCGGGGCGGCG
X_strand55	AGTTAGCTAGCAATGGGATATCGCATTATCAGTTTAAGTTATGGGCATTTTT
X_strand56	TCATGACGGTTGAAAGGAAGGTAGACCAGTTTTGGCGTTACGAGTCAAATTG
X_strand57	GCCCTTGAGAATCAACAAAGCCCCCGGCAGCTATCTATATTGACGTCACTTC
X_strand58	TCTATTCGCACCGTGGCTCGTCGACCGCAGGAGATAAGAAGGCTTCCGTAGG
X_strand59	GAGTGCCGACATACAACCATAGACTCTGCGTTTCAAGTGGCTTGGACCTCGA
X_strand60	GGCCTGACAGAAAGTGCATACACAGTACAACCATAGTCTTACAGGATCCGAT
X_strand61	CTTGCCCTCCCGGCATGCATGAGTTGCGCCTCTTTATCAACTGGCGCCTCCG
X_strand62	GCCGTGACTACAAGGCGCACCCAATATCAGCGCATAGTTTTCATCCCTTAGT
X_strand63	CGCAAGGATACTACGCCTGTTCATCTTGACGGATGACTTTTGACCGATAACC
X_strand64	TTGGCACTGTATGAAGTACTAGTGGTTCGGTCTCATTCTGTCAGTTGCTCGC
X_strand65	AAACTCTCGGGCTACACCCCCTGGTTGGAGGCTGCAGTATCCTTATCCTGTT
X_strand66	CCTACAAGGTTAACTCGGCAAGCGGAACGTAATAATGAATTACGTCCGAAAT
X_strand67	ATCGCTCTCTAACTGGAAGCGTTATAGTCTTGATTATTTCTTTTGTTCCCGG
X_strand68	AGGAATTGGTCTCAGGAAAGTAAACCGTATACGGCTTGGGATTGCGACAAAG
X_strand69	GGACACCTTAGGGTATGCGCACTATCGTTGTCAGGAACCGTGGCATAAGGGC
X_strand70	GGTTAGGGAAGGCTAAGCCCTCTTCTTCGGATCGTGGAGCGCCGCCGGAGCG
X_strand71	ATAAACGGTTTATGGGTACTCTAGATCATGCACCGCCTAAGGGTATCGGTAG
X_strand72	TTCAACCAAGGTTCCATGTCGATGGCAACCCAATCGTATTGACTCGTACCTC
X_strand73	TAATCACCTATCCATGGTGTTCATTC
X_strand74	TCGGGAAACAGGTCCGCGCTGGTCTG
X_strand75	CACAAGAGCTGGCTCAGTCCTCAATA
X_strand76	TTCCGTGCATTAGTTTACTATCGATG
X_strand77	CCGTTCCAACTACCCTTTAATTGTCG
X_strand78	GTGATGGTTGGGGATTCGCGACATAC
X_strand79	GCGTGGATGCCTCGGGCGACCCCAGG
X_strand80	AACCTTATGCAAACATCAACCACGAGGTTAGTCTTGCAACAGGCGCCAGTCG
X_strand81	ATAGCAATTATATACACCTACCCCTTCCATTACACAGGGGCTCCTGGAGTAT
X_strand82	CCACCGCTCCATTCCCTAAACCTCGCCAACCCCTGTGCGGGCCTGAATCTTC
X_strand83	CCTTTACATGAACTCCTAAAATTCTACGCAAAAGGTGTGTTTCGTCGGAATA
X_strand84	AATAGTCGTCTATCTCGAAACGTGGCCTTGCCATACGCACTGGCGCAAGTGC
X_strand85	GCAATACAATGGTAGCGGTTGAGCGGTTGGTCATGTAATGGAAAAGGTACCG
X_strand86	AATAGTAGACTCGGGTCTCGGGGTCGTTAGTTACACGCTCGCCAAGAGTAAG
X_strand87	TGTCATTGGTAGCCCTGACTAGTCGCGCCAAGTCGCGACCTAGTAGCGCACT
X_strand88	CGACCAGAATCTAGGTTCACGTGACCTCCGTACCACCAGCGGCATATAGGCG
X_strand89	ACCCGACTACTGACCAGACACGCCCCTCCCTGCCATGAGCTATCTGTTTACT
X_strand90	TTCTAGTGACCAAAGTGTCGGGTCTACGTCCGGCTGCTTTAATCGTAAACAG
X_strand91	GGCTATAATCGCCCTCAATTCGTCGGCACGGTTCGCGTCGAACTTGTTTTGG
X_strand92	CCTACGCCCTTGCAGGTTGGCCATCCCTTCTGAGGGAAGGGTGAGACTAGGT
X_strand93	CGGGAATTCTGGACCCAAATTAGCATGCTTGTTCTGTAGACTGGCTAAATGC
X_strand94	AAGAGCCTAAGCGAGGGATTCATAACAATTTTCTATACTTGTTCGCGCTTGA
X_strand95	TAACCTGGCGTTATACCAAGGACCGCCGTTAATGTCGCCAAGGCAAAGAATG
X_strand96	GCGGAGGTGTAATTAGGAGTACATTTCTTGTGTCTTTTTTAACAACTCTGGA
X_strand97	TGTGTGCAGCAAGCACGAAGACGTCAGTGTAGCTGCAGCCGTGCTAGCTCAG
X_strand98	TGCTGTGGCGTGCACGAGTATTAGACCGGGTTGATTAACGTTGAACGAGCCG
X_strand99	AGAATTTCAACTGACCCACGGTTCAATAATTGGATTCCTTGCGCTCAGAATA
X_strand100	ACCTGGTGGGGGTCATGGGCGGGTGCATCCGTGAGCCCGTTTATCGTACTGA
X_strand101	TCAACATATTAATATATGATGGTAAGTCTCTCTCAGGAGTGACGGATACCAA
X_strand102	ACGGATCTGTATTAGGCTGCACAATCCACGGCCAAAGTGAATGGACCGACTC
X_strand103	GAAACCGAAGTACCGTTTAGAGGACGACACAGGTTCCTTCAGCATAGACAAG
X_strand104	CAGGTAGGTGCTGAAGTCGGACACGGCATCTTGACCGGCGTACCGCCTGCAT
X_strand105	ACGAGAGGTCTATCTTACTTTGTTGACCGTAGAGTTATAACCTGTCCTTCAG
X_strand106	AATAGAACTTGCTATACTCCCAGAATACTGCTCTTTTGAAGAAAACGACGAT
X_strand107	ACGAACGCCAGCACAATGGAAATCAGCCTACGGTCCTCTTTAACGCTCCCGT
X_strand108	CGAGTTTTCCATTAGCTCGCGTGTGTCACCCCCTCCAGCATGGGTTATAACA
X_strand109	CGGTCGGTGTTATCCCTGAATCGATCCGGTATGCCGTGGTGCGCTCCTACGG
X_strand110	GTGATCAAAGCAGTGTAGATCTAGACCAGCTACTGCCTGGGTTGAGATCAGG
X_strand111	CATGCTTCAGAGTTCCCCTGTGTATTATAAGTCGGTAGCCGGCAGGTGGTAT
X_strand112	ATCGGGTTACCTCGAGCTGGAATTAG
X_strand113	GCCGCTTATGACTTAGAACGGTTACA
X_strand114	GCTGTGAGGCACCGTTATTTAAAAAG
X_strand115	GCGTCAAGTCGGTTTGGACGTTTGTT
X_strand116	GCCAGTTTGGCTGCCAGTGTGTGGGA
X_strand117	TTCGGATACATTATTAAAATAGTATA
X_strand118	TCTCGTACAACCTCGTACGGGTCTCA
X_strand119	TCTCCTGCGCGCACTGAGGATAACCGCAGTGTGCGAAACCCTCCAATAGCGG
X_strand120	TGGCGATTTAGGGTCTCCGACAATACGACAGATAGCCGAGATTAAGAAACGA
X_strand121	AGACTCTTCGATGTGAGAATCAAAGCCCGGGCGTTGGGACACGGTCTACGGC
X_strand122	GGCAGTCGAGCTATTTTGGCTCCTTCGTCCCCGTACTCCAGACACTTAATTG
X_strand123	GCACAGTAGGCCGACGGCCTCGACCGAGTTTCAAGTCTTCTCAGCTCATGGT
X_strand124	TGCGAGTTAGTCCGCATGTAGAATATCTGCACCAGAGTATGAAAGTCTAGCG
X_strand125	GCCATTACACAATACTTCAAAAGTACAGGCTAAGCACTCCGGTACACACCGA
X_strand126	TGTTTTCTCATCAATCAGAGAGACAGTTGAGTACACCTCACAGTAGGTTCAC
X_strand127	TCCTAGGCTGCACGGGTGGCACCGCGTGCCAAGATTGGAGTAGGCTTGGTAG
X_strand128	GCATAACAATAGCATGGAGTGTAGACAGCATTGAGCGGTCAGGGGGCCGGCG
X_strand129	CGACTCATTGTAATGAGTATTCCGTCTTGACTGTGCAGATAACGAAGACCTT
X_strand130	CCTGCGGGCCCGCGTCGCGAACTACGCGCGTGTTCGGGGGCAAGCCTGACCC
X_strand131	AATTCCGCGAATTCACGTTACACATGACCGATCTGAAGCAGGGGAAAGTGCA
X_strand132	TGGATATATCCTCTAGTATGAAAGGTAGGTATTTCAATCAGACCAAAAAGTC
X_strand133	TACGACTCCGTCGCAGCACGCTGCCATCCTACTGGTTGAGGGACTTCGCAAG
X_strand134	CTTTGGACGGCGAGTCTGAAGTATGATGAATATCCTTAACGGGTTCCGTCAT
X_strand135	CGGAATTTTTGCACCGGTGTGCGGCACCCCAATACATTCTAGGGCTATCGCT
X_strand136	TCTGGGCGTGTATGGGAGTTTAGAAAGACGCTGTCAAGGCCCTTAGCCTGGC
X_strand137	CATATCGGGTCTGCCGTTCCCGATGACTAATGGCCTACTGGAAACTAGCCCT
X_strand138	AGAGCTTGAAAAGCTTACATAGAATGCGAATACACCCTCGGAAGTGCGTTGT
X_strand139	GTAAGTATCCGTGCGGAGCTAAGTCGGCAAAACTGGGAAACTCATATATAGG
X_strand140	CGAGCTCATAAGAATGAGCACGTCTTGGTAACACGTAGCTTCGTGCCCATCT
X_strand141	GGGGAAGACCGCGGCATATGGCAATGGGAATTGACCCGGGCCAGACACCGTC
X_strand142	GTGCCGGGGAAGCGAAGTGACGAGTTGATGTTGCCATTGGAAGATTTAGCTA
X_strand143	CACTTATGGCTCCAGTTCTGAGCCTATTATGCTAACTATTCCTTTCAAGCGC
X_strand144	GCAGAAATGCTACATCTGGTTAAGCTTAGGTTATTCTCCGCCCTACGTCCGT
X_strand145	TTGACTAGGTTGCTAAGTTCCCGGTGGCCCGCAGCAAAAATTTGGTGCAGTG
X_strand146	CAAAAGCCCTTACGGATAACCATGCCTCCCGTTCTTGACAGTGGTATACACA
X_strand147	AACTTAAAAAGTGTTAAGCAGGCGCCTCTTAGCGTTCCCAGGAAGGGAGTAT
X_strand148	CCCACAATCTGCAAGCCATCGTTACTGGTTAGCCGGGATGTGAACCGAAAGT
X_strand149	TCGGCTCGAGCTTGGGGACGTCACCGTAGATATCATCAGTGTGTTACTAGTT
X_strand150	TCCGTAAACGTGTGTGAGTCGCCAGT
X_strand151	CATGGTCAGATATCGATCATCCAGCA
X_strand152	CCCACCAACGCTTAGATGAGGCGGAA
X_strand153	AGATCCCAGTTACTTGTTTAGGCTTT
X_strand154	GTGTATATAAATAGTTCTTATTGACA
X_strand155	ACGCAGCTAGTAACGCTTTGCATACG
X_strand156	CAAACGCTGACCCACATTCCGTTGTT
X_strand157	TGTAGCCTAATGTCGACATACTATTAGATGTCTATCTACCCTTACTATACGG
X_strand158	AATCGAGAGGACCGAGAGTAAGTCCTATATAGCTAAAGAAGTATTGCGGAGG
X_strand159	AGTCTTGCGCCGTGACGCTCCGGGGAGATAGTCAGCGCAGAGCAGTACATTA
X_strand160	TGGGGTTACTTAAACGTGACCACAGTTATTGGCGCCTTGTCATTCGGCTGTA
X_strand161	GGCGGGATGGATAGAGTAGTGGGTTTCCCGTGTGTTTAATGATACTGAGCTC
X_strand162	CGGGTGGAGCGCCTACCACCTGGTAACATGCGGGATTAGAGACTGCCTGTAC
X_strand163	TGTGCTTGAAAATCCGTTTCTAATTAAGCTATGAGTATTTACTAGTACCTTA
X_strand164	GGGTTATCTAAATATCGGGCTCGGCTCCTTAAGGGCACCTAGGGGTCGGGCA
X_strand165	CCGACGATGCTTCAATTAAGTGAACACCCAGTCACGTTTAGAGATTTTGCAG
X_strand166	GACGCATTACATGACAATTGCCAGGAGGGAAGCACCCTATAGCTCATCTTGG
X_strand167	CCCTCAATAGGCTGCGTGCGCTGGTACGGGGTTTCGCGAACATGCTGTTCCC
X_strand168	CGGAACGTGCATGGTGCGGTCGAACC
X_strand169	GGCTGCAAAAACTATGGTCGTTTCCT
X_strand170	AGTAGGGGGAGACGTGCTAGTGTAGA
X_strand171	GGCATCGACGTCTGCCCAACTAACGG
X_strand172	ACAGCGGAAATACAGTGATGGAGATC
X_strand173	CAAAAGTGATAGAAAAGAAACCGGGA
X_strand174	TTAGCAGTACCTGTCGGCGCAAACTTGCGGGGACCGAGTCGTTCTTTGGACG
X_strand175	AGGAACTAGATAAGCCATACTCTGATATATCCTGAAGCTTATGCTATTATCC
X_strand176	TTAGACATGACGTCTGTACCCCTCAGGTGTCGCGGTCCCACGACTCGAAGGA
X_strand177	CGCCGGGAGGATCTCTGTTGCTCGAACCCCTCAAAGAGAGGAGTATTACGCT
X_strand178	GATATAGAGCCATCCGGCAGGGGGGGATCTACGTATGGGGGGCCTTGGGTGA
X_strand179	AAGGTTTGAGCAAGCGCCACAATTGCGTATGCGACTAATTTAAGACTGACGA
X_strand180	GAGGCCGTGAATTTTCAGGCTCGGGGGAGTAGCGCGTGAACGTCCCATATGG
X_strand181	GAGATGCATTTTTACTCGGCAGGACTGTATGCCCCTTGTGCATAGTTAGATG
X_strand182	CTGTCGGCGTGGTGAATCGAACGCAGATGTGATAAGGAAGAGTCAACAAACC
X_strand183	AGGCGTTTCGACACGCCAGAGATAGAAGTGGGAGGGTTGATGCGCGCGGGCT
X_strand184	GAGGGCTCGAAAGAAAAGTTCCTGCGTTTTCAACATGGTGAATGGCCGCGGA
X_strand185	AGACTTGAAGTGTGGGATTTATCATT
X_strand186	ACCTGACAGGGGTTCCTAGTGGAGTA
X_strand187	AGACCTAAGCGGTCTGCGACATAATT
X_strand188	TGGGAAAGACGGGTTGCCCTGACGAT
X_strand189	CCCACAACCACTCTAGGTATCGCCAG
X_strand190	GGCGCGGAGATAGTTCGAAGAATCTT
X_strand191	ATTGATCACCAACTGTAATGTAAAAT
X_strand192	CCGGGAGGTGGACTAAGGAGGTCTCGGCCCCTTCTCCCTCCCATCCACAGCG
X_strand193	CATGGTCGCCGACGTAGGCAAGTTATCAGCGTTCCAGCGATTTTGATCAAAA
X_strand194	ATAGGGGAAACGACCATTTCTCTAATCCCCGGGACTCCCCTCGAGGACACTG
X_strand195	TGTGGGCGCCGCTTCCGGTCGCTTGCGCCCCGAAGTGGACGCTTGGGATGTT
X_strand196	ATGGACAAGGGAATGAGGCAAAGCCGCATCGCTTGTTTCCGTGTCCCAGAAC
X_strand197	AGCACTAGAATTGGGATTGGGAGCAGAACATCCCCTGTTCACCTACAATGCC
X_strand198	TTCCCTATGTGTGGGAGTTCCGTAAATTCACGAGCAAAAATAGCTCGCCTTT
X_strand199	GGCAACCCCCGGTTAGCCCGCTGGCGTTGTAGCGGGCTGCCAGTTTGATTTT
X_strand200	GTTAACGTTAAGTGGGACTCGCATGCCAAAGTGAATCAGGTTTGTATATCTT
X_strand201	TCTTTCACAGGGCTTCGTTAAGGTGATCATTGTCCCCCAATAGTGGCGCCGC
X_strand202	CGTAGAAACCGGAGAGGGCCCAAGAA
X_strand203	AAAGCTCGTAACAATGTTGGACTTTC
X_strand204	ACGAGTACCTTACACGCAAATCTACT
X_strand205	CCATACAATTGTTAAGTTCTAAGGGC
X_strand206	TAATTAGATGGAGTTGATGCCTAAAG
X_strand207	TTATCTGTTTCGAGGTTTGCACTTTC
X_strand208	AGTGCGAATTGCTGTGAGACAGACCC
X_strand209	GTGTCTTATTGGCAACATATCGTAAC
X_strand210	CATGCGGCGCATTTTATGTCCAAGCTAACACCTATGTGCGGGCTTTCCAGAC
X_strand211	TGGGGCCTAGGGCACGAAATCATGATTAGCTTGAAGCATGCGCAAGTGGGCT
X_strand212	TCGTAAACACGCGAACCGCCCACTGTCGGTTTTAAGATCGTCACTAAGCACG
X_strand213	AGTCACGGCGAGGTAGTCCGGTTTTGCGTTAGATACACCACGTAGCTGTATG
X_strand214	TACCGTTGCCTAGGGTTTGCTACCGAGCTAAGATAACCAATCAGCAAGCTTA
X_strand215	TGTGCATAACTAAGTATGGACTTGGCTTAAATTACAAACGCAGAAGCTCCAC
X_strand216	AGATACAACACCAAGTCTGGCTATGGCATTCCGTTATTCTACTCACCCCGTA
X_strand217	TAGATGACAATAGCATCTAACCTGTAGTGCGTTTTAGACACTGTACCAGTTC
X_strand218	ATCGTCAGGCCGCATCGGGTCTACCTCAAGCCAGGCTTACGTCAATTAACTT
X_strand219	AATATATCGGCGACGTATCAAGGTGCTGAGGCATGGGGAGTCGTGGGCGTTT
X_strand220	TCCCCTATGTCGCACAGATCGTGTCC
X_strand221	GCTGAGGGTAAAATCGGCTGCTACAA
X_strand222	TAGCATGTAAGCAGGTCAAAAGTCCG
X_strand223	ATACCGCCCTTAAATCGTCACATAGC
X_strand224	AACAGTAGGGGAAGTCATCGTGCCTC
X_strand225	ACTGCGCTGAAACTGGCGCCACACAC
X_strand226	GCCGAAACACGCGGGAGAATTTGACG
X_strand227	CTGGCCAGCGTCCGGGGTGGATGACTCTGTTGTAGAGATTCTCTGAAAGACG
X_strand228	AGGTTAACACAGGTTTGCGGAGAGGCGCTATCCGTTAAGTTAGGGACAGTAA
X_strand229	GGGACTTCCTCATTTACTCCCGGATGAAAGGCTCTCCCATCGTACATGTCTT
X_strand230	TATGCCGTGGCGCAGCGGATCACCGGAGAGCTTCCGTGCCATACAAGGACTA
X_strand231	CGAAGCCCATTCGAGCTGAATGTTGATGGGCGTTCCTCTATTTCCGGCAGTT
X_strand232	GGAGATATGTATTTAGGTTTATTATGATGGGATGACTATAGGACCCGCTTTC
X_strand233	AGATGGTATGGTACCTGTAGTGCACAATTGTCATAAGCTACACACCAGGCCT
X_strand234	CGACAGAGAAGTGAAACACGTTACCTTGTAGCTGTCTCAATTGGTCAGGGTT
X_strand235	TGCGGGATTCAGTTTGTTGGGATAATTCCCGCGAATAGCTCGCAAGGATGTC
X_strand236	AGGATGAAGCACCAATGAGAACCTCATCTTGGCCCTCACTCAGTTGTGGACT
X_strand237	GAGCGGCTGCATGTGGCTTGCTATGCTCATGGCGTGAACAGCTGAATGCATA
X_strand238	ATTTATCTCCTAAGTACGGCCGGACATACCTGAATTGGGATAATTAACTCGG
X_strand239	TGCATTTTAGAAATCGAAATCGTGGGCACCCAGGGTGACGCCGATGTTACGC
X_strand240	AAAATTCATCAGGCATATTAGGCGCATGAATAACCGTATGTGGAACTTGGCG
X_strand241	ACACGCGATGCTTTTCGGGGTCCTGTCCGGCCAATAGTGCATAACCAAATAG
X_strand242	CCCGGTGAGCCATAGCCGCTCGGATTGGGTAGTCCCTGGTTTTCCATGACGT
X_strand243	GAGGCTCACCTTTACTCGGCATTCGGGAGTGAGAAGGTCGACGCGGGTTCCC
X_strand244	GGCCCAGGGTAACTGTACAATCAATGAAAATATACGCTACATTGACGGCTCG
X_strand245	TATATTTCGCGTATGGTGGCGCTCCCCGCGTACTCACAGAACCCAACCCCGC
X_strand246	AATGTCTTCGTTCTACGGGTCCACGAGGTTTAGTAAAGGTCAGTGGGGTCGA
X_strand247	ATATTCCCGCCCGGCAGTGTTCTTTGTTGAATCATAAATAAATCCTTCATCC
X_strand248	CGTTGGCGGCTATACGCCATCTACAATGATGACCGCGTAGCCCATCTAGGTT
X_strand249	CGCACCGGGTCCGATCCCTAAGACACACCAAAGAGCGCTGTGATTTCTCCAG
X_strand250	TCTCAAAGGTGAGCGCCCCGCTCAAAATAATCTACCGGGTTACCGATACCGG
X_strand251	GGACTCTCGCCGGCGCTGACAAGCGCGCATCTTGCGTGGTGAGCCCAGCAAG
X_strand252	TATGGTCCCCCTGTCCGAGAGGATTGACGCGGTCAATTCAGACTGGGGATTC
X_strand253	ACAGACTTGCTTACAATGCAAACTAACAGTTTCCTGTGACGGGTTTCAGTAG
X_strand254	TATATTACCTTGACCTCATAACGTATAGAGGATGTCGCCAACCTGGGGCAGA
X_strand255	GGTCAGAGTATCCTTTGTGCTATACACCAAAAACAACAGATCAAAGGGACAC
X_strand256	TCGGGAGATCGGACTTATTCGTATATATTTCTTGCCGAAACCCCAACGGTGC
X_strand257	ATCAACGAAGGTCCACCAGAGGTGCGTCGTCCACAATAGTGGAACCGGACAC
X_strand258	AAGAGTACACTAGCCAGCTTTGTCTACCGGTTGCGTTGGCAGTATAAGAGAG
X_strand259	GAATATAAAATGGACTCTCGTCCAAG
X_strand260	AGAAACTGAATCTAAACATACTTTCT
X_strand261	CCAGCCCAATAAAACATAACATTGGG
X_strand262	TGTTGCCCCTACGCGGGGAAAAGCGT
X_strand263	GACTCTGCGGACTTAAATCTATATCA
X_strand264	GGACGACTCGGAATCCACCGAATCCG
X_strand265	CCATGGGAGTCCGGTACTTCCCACAA
X_strand266	GTCGTCGCAACCGCAGAGAAACAAATTAGATAAGCCTGCCCGGCTATCAGTG
X_strand267	TCGTTGACTAGTCGGTATCCGGCATAACTTGTATCGCAAAGTACCCCTAAAG
X_strand268	GACAAGCATACATACCGCTGATGGGGGTACCACCGATATCACGTGTAAAGGT
X_strand269	GTCCACTTTAACTCAACATCCACTACCACACACAGGTGGTGCGTTTAGACGA
X_strand270	TATATCAGCCTTGCGTACTTACAAGCGCGCCTAGCACTCGGCCGGTAAATCT
X_strand271	CTGTGGTCCGTCAAGAGGGACACATATGATCCTAACTTAGTGTAGTGTGAGC
X_strand272	GGTGAGGCAGCGATCTTCGCCCATACTTTAAACTGAAACCGAGACAGCGTTT
X_strand273	TGGAATGGCTATCTAAGCTAGCCCTCAGTCCTAGTAAATCGATTTTAAACCC
X_strand274	AATTAGTGGCGCATCCCGTGCTTGCGGACCGTTGCTTTTCCCTACCGACTTC
X_strand275	TTAGACACAAGCCGCCCAAAAGCGAGGCTATTCTTCGGTAATTTTTCTGGCC
X_strand276	CAGATAACGACACGACCTCACGTCACTTGAAGGGTCGAGCCAGAGATTGGTG
X_strand277	TCCCGCGACGGTGGAAGCGTAGTCATCGCTACGTTGTCAGCATTAACCATAC
X_strand278	GTCGATTCGGGAACGAGACGCCTAATGGGCACAGCACCGTCTTAAGGTACAG
X_strand279	AGAAAGCAAGCATAACGAGGGAGTGAGATGGTGGATGTCTCCGGTCGTCGTT
X_strand280	TCAAGTGCCCAGACGTATCATACAGGAAATAACTAGATTCGGGGGGGAGGTC
X_strand281	AGAAGGGTCTCCCCGGGGCTCTGCGGCGCACCAACAACGTATCTGAAACGAC
X_strand282	GGTAGAAGCCAACACCTGCGGCAGAGGGGCCGGGCCCGACGCCATCCGCTCC
X_strand283	AGCTGGCATCGTTTCCAGTTGCTTGGCCGTATGCCATGCGGAATGTTGCACT
X_strand284	CAGATGTTTACATAGACAGACATATCCGCGATCAGTACGGTATATGTCCAAA
X_strand285	CGCACCGTGTAGTCCCCCTGCTATATTGCAATATTGCTTTACATAATCCTCA
X_strand286	CTACTGCTGGGGAGCCATGGGTTGCCATTCTCAACTCTCAGCGCATCTCGAA
X_strand287	GGCGTATTGATGATGCACCCTTGGTAGTGGTTGTCTAACTAGGCAGTTACTA
X_strand288	TCCTGCGCATAAGTCTAATTCAATACATGGAAGGTTGGGTCTTAAAAAATTC
X_strand289	CCCCGTCTAGACCATGATTGCACTGGTCTGGAATCACAGGTTAAGAAGTGTA
X_strand290	TCCTTCAATCTAGTGCCACTAAGTATAAATTAGACGGATTACGGGCGGATGC
X_strand291	GGCCGTCAAACTCAGGAGTTGACGTGAGAGGGCACACGATCAAAAATACTCA
X_strand292	AAATGTGCGTCTGGGCATAAGGAGTGCGCACTGTCTCCATAGGTTGATGTCA
X_strand293	CCAAGGTGCATATCTGGCCATGATACTGTAAAACGGGGTGGATCGTTTAGCA
X_strand294	CAGGTCAGTCGGACGATCTTCTACACCTACAAGATACAACACAGACTGCAAA
X_strand295	CATTTAACTGCCGCGACGCGTATGAGTCTTTCTTAAAAAACCTACCCGTTAA
X_strand296	AACCCATCGGACGGGAAGTCGTGTACGCCTCACTCCGGAGTCCGGGCAACTA
X_strand297	CGTCACCCCCCTCGTTTGAGGGTAAT
X_strand298	AACTGACCGTCGAGAGTCACTGGAGA
X_strand299	GTAGCTCGACCGATTCCGGCGCTGAA
X_strand300	GGATTGTCAATCTTGGCACTCGAGAC
X_strand301	TAGGTTTCGCAACATATGGCACGGGA
X_strand302	AAGACCTCCAGACTGCCTACTTCCAT
X_strand303	GTCAACCCTCCACGTGCGGCTGTAAC
X_strand304	ACTGCCCTCTGAAGGACGTTTGTACTTAGGGTCCAGCGTTCAACGGCCGCGG
X_strand305	ATGTTGATGTTTAAGTAAGAAACAAAGGCTCCATTATCCCGCCACGAGCAAG
X_strand306	ATTTACGTGGAACCAATATGCAGCATAATGCCTTCTCTAATAAAAAGTGATA
X_strand307	GCCCACTAATCGCCGCACCTCCGCGTGTCTGAGCAGGCCTGACAGTTTACAT
X_strand308	TCGAGGAGTGGCACATTACCCCTCACGCACGCCTTAGTGACGTAATGCCCAC
X_strand309	TCACCGGGCCTGTGAATTCGTTCGGCGAAATCTGGGAGCATCCCCTGACCCC
X_strand310	GTGACATCTGCGAAGGTCTTCACTTGACAGAGGACTTGCGTCTCGCCTCCAA
X_strand311	CATCAGCCGGCACACTCCCGCGGCTGCTCGTGTGTCGTATCAAGGAGACCGC
X_strand312	ATCCGCTATGCGCGACTCAAAGGCGTTGATTTACAGAGTACAAATAATGGGG
X_strand313	GTCGCGCTATTTTATTGGACTCGGGAGTTTTGTAATAACCATAATCCGGCAG
X_strand314	CTTGGGGCTTGGGGTGGGCGTCTGGCCAGTTTCCGCTTTCATGCGGGCACCT
X_strand315	ACCCCAGAAGCTAATCGTTGACTTCACTGTTGATTAATATTGCACCAGCATT
X_strand316	TAACAGGCACTACGCGGTAGCCCAGGAGCATGTTTCTTCGTCTCTGTCTAGA
X_strand317	GGCGTAGGCGTTGGGGTCGGAGGGTCCCTTTATATCAACCCAAGCTCCACCG
X_strand318	ACATACCGCCCAAGAAGCAGAAAAAGGTGGCGTTACGCCGAAAGCCTTTACG
X_strand319	TACCTAGGATGAATAAAGGGACGACCTTGAGTTTCAGTTGCTCCTTCCTACT
X_strand320	CGGTAGTATAGAACGTGTCAGCGGTTCAGGACATTTGATGACTGTGCAAGCA
X_strand321	CGCTACGGGTTCGATTCCTCAGGCCTCGAGCCTGGCTGATTACCTGTGTGAC
X_strand322	AAACGGGAACACGTAGCCCTTTGGTTAGAAGGACCCAAAGTCGAACATCCGC
X_strand323	TTGGATCCGGATTTTTCGACTTCGAACAACACGAGGCTGCCGATCTTCGAGG
X_strand324	GATAGGCGATATATTCTAGCCCCGAGAAAAACTACGCTTCACCCGATGATGC
X_strand325	AAGCTCATATTGGTAAACCGGTATAAGTGCGTACAGAATTCTCGGGTTAGGC
X_strand326	CAAGGACGGTATAGTGGTACGTACAACCCTAGAGGGGTCAGCCGTTTCACCT
X_strand327	ACTGTCAACAAGAAGTTGAGATCCTCTGACACATCATAAACCTTTCTACATT
X_strand328	AGCGGGAATATCGATAATAAACTCGCAACCTGTCTCGCGTCGAGGTCCGGAA
X_strand329	GGCCGAAGGGGTAGTCACTCGCTTCGCAATAGTAAGGTAAGTGTTTCACAGC
X_strand330	AGTGATAATAGGAGGAGAAGGTACACGCATCAGCTGTCAACCGCGTCCCGGG
X_strand331	ATGGCCTCGACGGCCACGGCCCTGCATGGGCGCCTGAACCCGGCTCCATGCT
X_strand332	AAAATACGGTGTTTTTTAGATGCGCTACGACGTGACCTATCAGGGTTGACGG
X_strand333	CAGGCAGAACTGCATCGTTGAGACAGCGCCGTTCCAATTCCCGGACTTAATT
X_strand334	CTGAGAAACTTTGTTAGTCGCTAGTGGGGGGACTCACTCGAAACCCTCAAAT
X_strand335	TTGAGGCCCATGCCTGCACACGTCGTATCCGCTCGCTTACTTGACTTGTACC
X_strand336	TTATGGTCTGAAAGCTTAGGGATCGC
X_strand337	CAGACGACTATTCAGTTCATGTACTG
X_strand338	TCGTGCCTCACTGACGGAGGCGCACC
X_strand339	TTCGCCCCCGGTACTCCGCTATGACA
X_strand340	CCGCACCACTAGGCGTTAAGGAGATA
X_strand341	GTGTAGGGGTTGCTACAATTTCCGGT
X_strand342	ATCAGATAGATACGTCACACCGTGTT
X_strand343	CGTGCTCAACTTCTGTTACGCCATTACCAGTCGCGGGCAAGGGACGCAACCA
X_strand344	GCAGGACCCTCCGTCTTGAGGGGGAGTTGGTCGTCCGACAAGATTGTGTGTC
X_strand345	GCTCTTATATTTTGTATAGTCGTCTCCGCTCGAGTGCTCGCCTATACTCTTC
X_strand346	ATAAGCCCTGCAAACCATTCATTTCTTCCCGAGAGTTTAATCCCTCAGTCAT
X_strand347	TATGGTTGCCGCATAGTTGACGACACGATGTGCTCAGACTCGATAGGGTCTC
X_strand348	GTAGGGTTCCGTCGTAGTGATTGCTCGCCACTTCGTTGGTCTCTCTCAGGGT
X_strand349	CGATTCGGTATGTAATCCATTCTTCTTCCACGACGACCAGCACATCGTAATT
X_strand350	CTCTTCGAAGCTCCAGACTGGGCTGTATCCTGCAGGCAGGGGGACCAGTTGG
X_strand351	TAACAGCTACCACCCAAGTACACTGTAAACATCTGAGCTGCGCGTAGTGACA
X_strand352	CGCCGGTGCACGCTGTGTTAAAGCGCTGACCTATATATGTTAGCAACGGTGG
X_strand353	TCTTCCTCGGAAGGTTCTTGTTACCCCTCCGGATCGCAGATGCACACAATGT
X_strand354	CGTATTTGCCACAACCGGACGCTAGAGAACCGGAATACACTGACTTGTGGGG
X_strand355	CCGAATTCGCCATTCAACTCGGTTAACACATGCTGTCCAAGTGACCCCCCAC
X_strand356	TGTATATGGGAATTGTGAATCTCGGCCCCCAATATGCAGCGGCCTACAGCAT
X_strand357	AGAGGTGAGCCGCATGGGGAGACGGTATGACTCGGCTCGACAATATACGTGC
X_strand358	CGGATAGACACGCAAAGAGGTTACGGGGCTCCACTCACCGACAGAGTCGCAT
X_strand359	TGCCTGGGGCTAAAAATGAATAACATCGGGAAAAGAACCAGTTTCCAAGCCA
X_strand360	ACCTTAAACATCGTGGACCTTCGTTCCCATTCGCAGCGAAGCACGTCGCTCC
X_strand361	AGCCCGGCCAAAGTCCCCCAGTGCAGCTGACGACTAGGCCCTCACTATATGC
X_strand362	GGCTCGGAACGGACCGAAAAGCCTCATTTCAGAGGCCCGGTTTATTACCGGC
X_strand363	TATGCCTGTTGGATTCGTTTTACGGAGCTGGACCACGCACAATCGCTCCTGC
X_strand364	CGATGCTAACAAACTGGCGCCAGAAAGGTCCTTACACTGGATTTTGACAGCG
X_strand365	TTGCGGCACTTTTTGTTTGGAGGGTGGTACGCTGACCCCTATACATCAGCAT
X_strand366	TGCCGTAGTCCAGTGGCAACCGCGGTGTGCGGCTCGAGATATCGTCCTCAAG
X_strand367	TTGCCTAAAGTTTCTTTATGTGACTATGCGGGCGGCGTACCTAAAGACAGGC
X_strand368	AGGGACTCCCTTTTTAAAACACCATGCCAATTCAGCCGCCATTGGGTCCTAG
X_strand369	CTTTGAGAGGATGGTCGTGCGAATATAGGGTCCTGGTCCCGACTTGATTGTC
X_strand370	CACGCGTTACAATTTCTAAGTTAGAAAAACTCCTGTTTTCGGCCTTCTCATA
X_strand371	GACGGCTCGCCCGCAAAACTGACAACCTTTGGGACTCCGCATACTTCAAAAA
X_strand372	CAAGGCCTTCTGACGCGAAAGGAAACCCCTCTCTGGCTAAGTCAAATGGCGA
X_strand373	CGCGGGAAGTACCGCCTCCACAATACCCGTATTGCGGACCGACGGTAAGTAC
X_strand374	CGAAAAGGAGTCAGCGCTCCATTGGC
X_strand375	GGTACAATAACCGCAAGGAAGGCATG
X_strand376	TTTGGCTCGCCGGCCTTCGTTGCTGT
X_strand377	ACATTGGGGTAGCGTCTTCACAGGTA
Y_strand0	CCACTTAACCTGGTTTTTTTT
Y_strand1	ACCATCCCTAAGTAAACATAGGACAC
Y_strand2	GAATTTATGCTCTCTATCTTCTTGAG
Y_strand3	CGACATGAATACTCGATCACTGAGTG
Y_strand4	TCCCACTACGGTTTTCCCACCTATAC
Y_strand5	CTGGACCATATTACCGCCTCGATGGA
Y_strand6	CTAAGTAGGGGAAATTCTTACTAGCG
Y_strand7	AACCAACCGCATTTTTTTTTT
Y_strand8	AGGAGGCCGGAGTTTTTTTTT
Y_strand9	CTCGTTCGACGAGTCGTAGACGTGCC
Y_strand10	TTCCTGTATAGCGCCCAGTGAAACCT
Y_strand11	ATCTTTCTCCAGAAGTGGTCGCTGGG
Y_strand12	CTAGGCCTACTCAATACTTCTAGCAG
Y_strand13	CGTATCGTGGGACGCTTCTATCCCAG
Y_strand14	CTGCATTCGCACTTTATTGCTGGTCT
Y_strand15	GCTTTATTAGCAATTTTTTTT
Y_strand16	CGTGGAATGCACATTTTTTTT
Y_strand17	AACCATACCTCAGACGCTCGGGCACT
Y_strand18	GCACAGTTATGGATAATTAGTACTGT
Y_strand19	GGAGTGCAAAGAAACTGATGTAGCAA
Y_strand20	CTTTACCCGACCACGGGGTGCATGTC
Y_strand21	CCGGCTCGCGACCCGAATGTACACGT
Y_strand22	CTAGACGATCTTTGGTGGTTGTAGGA
Y_strand23	TGTGGGTTGTCTCTTTTTTTT
Y_strand24	GTTCACCCCGGTATTTTTTTT
Y_strand25	CCCCCCGCAAGAGTATAATACACAAG
Y_strand26	TGCCGGCGCTTTCTAGTCCACGATGG
Y_strand27	CCCTACTCTTAAATGGTTCTGGTTCG
Y_strand28	GGATCTGCTGCCTAGAGGACGTACGG
Y_strand29	AATTGCGAAATCTGGGTCGAACTGCG
Y_strand30	ATCCAACGTCTTTGGATGGGGGATTC
Y_strand31	CGCCGCCGACATGTTTTTTTT
Y_strand32	CCGAATACTTGAATTTTTTTT
Y_strand33	ATCGCGTCGTACATACGTTACTTGGT
Y_strand34	CCAGACTTAGATCGCCTGGCCCCGAA
Y_strand35	CGATGCTATGGCTAGAAAAAGCTTCC
Y_strand36	CCCAGTGACAACACTGGATGCTCTTC
Y_strand37	GTGTCCGCTTGATGCATACTTAACCA
Y_strand38	TGTCCACCGTTTGGTGGAGGCTACAG
Y_strand39	AAAGGTGTGGCTCTTTTTTTT
Y_strand40	AACAGTTAACCGTGAGTATGATTGAGGGATAGGTGATTAAGAAGAGGGCTTA
Y_strand41	ACTACCCGAGCGTGCGTTGAGTTCGTACCTGTTTCCCGAATCTAGAGTACCC
Y_strand42	AGATGCGGATACTTTTCCGGTTTAGCGCCAGCTCTTGTGGCCATCGACATGG
Y_strand43	TTTTTTTTCCGTTCGAAAAGGCTAATGCACGGAATTTTTTTT
Y_strand44	ACGCGAGTGGGTAAGCTAATATACCATTAACCTTGTAGGAGATGAACAGGCG
Y_strand45	CGTCCAAGTCACTATGTAGAACAGTCGTTAGAGAGCGATACCACTAGTACTT
Y_strand46	CTCGACAGACAGGGAGCCCCTCGAGTGAGACCAATTCCTAACCAGGGGGTGT
Y_strand47	TTTTTTTTCTACTGCCACCGCCCCTAAGGTGTCCTTTTTTTT
Y_strand48	CCCACGTTTGCTTTAAGTACGACTCATATGTCGGCACTCGTCTACCTTCCTT
Y_strand49	TAGCACTTGAGACAACATAGTGGGTATTTCTGTCAGGCCCGGGGGCTTTGTT
Y_strand50	CGGCCACCGGTGAGAATCCCTGACGTCCGGGAGGGCAAGGGTCGACGAGCCA
Y_strand51	TTTTTTTTTATAGTTTCCCCATTGTAGTCACGGCTTTTTTTT
Y_strand52	GCGATACAGGAGAAGCCGCACGTGCTATAGTGTGCCCGCCGTTTGTCGCTCA
Y_strand53	CCGGCCACTACAGTGGAGCGCTCGACGAAACGCGAACCTTGGTTGGGCTCCG
Y_strand54	CGTATCGGAGGTAGCGATATTCAGATCCACAAATAGTCTGCTGAACAGATAG
Y_strand55	TTTTTTTTGGCTGAGCACTGCTTGCTAGCTAACTTTTTTTTT
Y_strand56	AAGCGCGTTGTAATGCGGGGAGGTCAGTAACAGAGAGAAGAGATCGGGAATA
Y_strand57	CGAAATTCATCCACCCGTTCACTCGCTGAGGCAACAAGATATAGCTACTCGC
Y_strand58	TACTTCAACTTACGTGTCCTCACGCGCTTTTCGAAAAAGGTGGCTGCTTCCG
Y_strand59	TTTTTTTTCAGGTCGTAGTGTCGAGCGGGTCGCGTTTTTTTT
Y_strand60	GGTTCACTTAGCGTTTTTTTTTTTTTTTTAGAGCCCAGCTCG
Y_strand61	GCAAGTTCCCGGATCCCGGCATGATCGCATATCTACAAGGCGCGCTTATCGA
Y_strand62	GTCAGGCTACCCAGACTCGATTTGAGAATTTGCGAGGAGCCCTTAATTATGC
Y_strand63	TGCTAGGAAACGGTAAGCACGCCGGGTCGCGGCGTATGGGTAAGTGACACTT
Y_strand64	GCGAACACTCCTATTTTTTTTTTTTTTTTGCTTGCTCTAGCA
Y_strand65	CACCCCCGGGATTGTTTATTCGAAGACCATCGTGGCAGTTTATACGCACGAA
Y_strand66	CGATCTGAAGACTTGTTTGCGCCTGCTTCTGCGATTAGTGACCCGTCCCAGG
Y_strand67	AAAAAAAGAATCCGCCGCCGGTAACCGTCGCATCATTCCCAATGTTCAAGGA
Y_strand68	TTGGTACTTGGCGTTTTTTTTTTTTTTTTAAGTAATCCCCGC
Y_strand69	GAGGCTGGGGTGGCAATTTGACTCGTATTGGTTGGCCACATGGACACCCATC
Y_strand70	GGGAAAACGTTCTGAAGTGACGTCAATCACTTTATATACTGAACCAGCTGGT
Y_strand71	ACTTAAACTGATACCTACGGAAGCCTGGAACTGTGGAAAGTTAAAAATCATT
Y_strand72	CACTTGAAACGCATTTTTTTTTTTTTTTTATACGCTGTGGTA
Y_strand73	AGACTATGGTTGTGGTTATCGGTCAATAACCCTATATGTTAGAGCTTCATTT
Y_strand74	TGATAAAGAGGCGGCGAGCAACTGACTGTCGTCATTATGGAGATGGAACAAC
Y_strand75	AACTATGCGCTGAAACAGGATAAGGATTCGTGCTCCTAATAGTGCACATGGA
Y_strand76	TTCATTATTACGTTTTTTTTTTTTTTTTTCAAGGGAGATCGA
Y_strand77	AAATAATCAAGACCGCTCCGGCGGCGCTCGACCTTGCCGAGACTAAAGATCA
Y_strand78	CCAAGCCGTATACCTACCGATACCCTCTGGAGTTAGTATGCAGGGTGCCTTC
Y_strand79	GGTTCCTGACAACGAGGTACGAGTCATGTCAGAAACTCTACAACTTGTAGAA
Y_strand80	TATACCTTATCACCCAGCCTAATTTCAATGGAAAACTCGCTAATTCCAGCTC
Y_strand81	AATCCAACTGTCAGGAAGACGTTCTTATAACACCGACCGTGTAACCGTTCTA
Y_strand82	TTCTAAACCACAGCCTGTTCTTCCCCCTGCTTTGATCACCTTTTTAAATAAC
Y_strand83	TTTTTTTTAAAGGGCAAACCGACTCTGAAGCATGTTTTTTTT
Y_strand84	AAGGGCCTCACGACCAGCCTTTTAAAATTAATATGTTGATCAACAAAGTAAG
Y_strand85	ATAAAATGGAAAGCTAGACGTATAAAAATACAGATCCGTATTCTGGGAGTAT
Y_strand86	CTTAAAATCGTCCGCCGGGTCACGACGTACTTCGGTTTCCTGATTTCCATTG
Y_strand87	TTTTTTTTGTGAGGGGGAAACCAGCACCTACCTGTTTTTTTT
Y_strand88	AACGCCAAAACTGCGACCTCTTTGACCGCTTAGGCTCTTGTCTAATACTCGT
Y_strand89	TATAGATAGCTGCTATCTTGCATCGATAACGCCAGGTTATTGAACCGTGGGT
Y_strand90	TCTTATCTCCTGCCGCCGCCCCGCACATTACACCTCCGCGCACCCGCCCATG
Y_strand91	TTTTTTTTAAAAATGCCCATACTTGCTGCACACATTTTTTTT
Y_strand92	AAGTCATCCGTCATCGAGGTCCAAGCGCTACCAATGACACCGACGAATTGAG
Y_strand93	AGAATGAGACCGAATCGGATCCTGTATAGATTCTGGTCGGGATGGCCAACCT
Y_strand94	TACTGCAGCCTCCCGGAGGCGCCAGTTCAGTAGTCGGGTATGCTAATTTGGG
Y_strand95	TTTTTTTTACTAAGGGATGAATTGGTCACTAGAATTTTTTTT
Y_strand96	CTCCACGATCCGAATTTCGGACGTAATTTGCATAAGGTTGCCACGTTTCGAG
Y_strand97	TAGGCGGTGCATGCCGGGAACAAAAGATATAATTGCTATCCGCTCAACCGCT
Y_strand98	ATACGATTGGGTTCTTTGTCGCAATCAATGGAGCGGTGGCGACCCCGAGACC
Y_strand99	TTTTTTTTGCCCTTATGCCACGTTCATGTAAAGGTTTTTTTT
Y_strand100	TTGCAAGACTAACTTTTTTTTTTTTTTTTGAATGAACACCAT
Y_strand101	CCCTGTGTAATGGCGACAATTAAAGGGCCTTCCCTAACCCAGACCAGCGCGG
Y_strand102	CGCACAGGGGTTGGTATGTCGCGAATATAAACCGTTTATTATTGAGGACTGA
Y_strand103	CACACCTTTTGCGCCTGGGGTCGCCCAACCTTGGTTGAACATCGATAGTAAA
Y_strand104	GTCGCGACTTGGCTTTTTTTTTTTTTTTTTCCGCTTGCCGAG
Y_strand105	CTGGTGGTACGGAGCACTTGCGCCAGTAGTATCCTTGCGTATAACGCTTCCA
Y_strand106	CTCATGGCAGGGACGGTACCTTTTCCCATACAGTGCCAAGGTTTACTTTCCT
Y_strand107	AAGCAGCCGGACGCTTACTCTTGGCGAGCCCGAGAGTTTGATAGTGCGCATA
Y_strand108	AGTATAGAAAATTTTTTTTTTTTTTTTTTGAGTCTATGGTTG
Y_strand109	GGCGACATTAACGCCAAAACAAGTTCTCAACCGTCATGAACTGTGTATGCAC
Y_strand110	AAAAAGACACAAGACCTAGTCTCACCGATTCTCAAGGGCCAACTCATGCATG
Y_strand111	GCTGCAGCTACACGCATTTAGCCAGTCGGTGCGAATAGATATTGGGTGCGCC
Y_strand112	CTCCTGAGAGAGATTTTTTTTTTTTTTTTCATTGGATTATAA
Y_strand113	CACTTTGGCCGTGCGGCTCGTTCAACCGACTTTACTAGAACCCTGATAGTAA
Y_strand114	AAGGAACCTGTGTTATTCTGAGCGCATATGTAGTCGGGAGCTACTACTGAAT
Y_strand115	GCCGGTCAAGATGTCAGTACGATAAAGACTGCACAGCGGATGCGATATCCCA
Y_strand116	GCTGGAGGGGGTGTTTTTTTTTTTTTTTTGTCCTTAGCTCCA
Y_strand117	CCACGGCATACCGCTGAAGGACAGGTCCTACCTGGTAGAGACTCAAAACGGT
Y_strand118	CAGGCAGTAGCTGATCGTCGTTTTCTGCCGGCTAGTCGAGACAGACAAACCA
Y_strand119	GCTACCGACTTATACGGGAGCGTTAAACCCAACACGAATAAAGATTCCCGGC
Y_strand120	GTAGTTGGAACGGCGACTGGCGCCTGACACGTTTACGGAGGCGCCTGCTTAA
Y_strand121	CCCCAACCATCACATACTCCAGGAGCATATCTGACCATGAGTAACGATGGCT
Y_strand122	GAGGCATCCACGCGAAGATTCAGGCCAAGCGTTGGTGGGCGGTGACGTCCCC
Y_strand123	TTTTTTTTTATTCCGACGAAAGTAACTGGGATCTTTTTTTTT
Y_strand124	TGCGTATGGCAAGAGTGCGCTACTAGGGAGCCATAAGTGAAGACGTGCTCAT
Y_strand125	ATTACATGACCAACGCCTATATGCCGGTAGCATTTCTGCCATTGCCATATGC
Y_strand126	AGCGTGTAACTAAAGTAAACAGATAGGCAACCTAGTCAAAACTCGTCACTTC
Y_strand127	TTTTTTTTCTGTTTACGATTAGTAAGGGCTTTTGTTTTTTTT
Y_strand128	GACGCGAACCGTGTCAAGCGCGAACAATACACGCCCAGATGGCAGCGTGCTG
Y_strand129	CTTCCCTCAGAAGCATTCTTTGCCTTCAGACCCGATATGTCATACTTCAGAC
Y_strand130	CTACAGAACAAGCTCCAGAGTTGTTACTTTTCAAGCTCTTGCCGCACACCGG
Y_strand131	TTTTTTTTCTGAGCTAGCACGCACGGATACTTACTTTTTTTT
Y_strand132	GTTAATCAACCCGTTGGTATCCGTCATTACAATGAGTCGCTGTCTCTCTGAT
Y_strand133	AGGAATCCAATTAGAGTCGGTCCATTGCGGGCCCGCAGGCGCGGTGCCACCC
Y_strand134	CGGGCTCACGGATCTTGTCTATGCTGAATTCGCGGAATTGTCTACACTCCAT
Y_strand135	TTTTTTTTATGCAGGCGGTACGAGGATATATCCATTTTTTTT
Y_strand136	TATAACTCTACGGTGTTATAACCCATTAGCTCGACTGCCCGGTTATCCTCAG
Y_strand137	TCAAAAGAGCAGTCCGTAGGAGCGCACGGCCTACTGTGCGTATTGTCGGAGA
Y_strand138	AGAGGACCGTAGGCCTGATCTCAACCGGACTAACTCGCAGCTTTGATTCTCA
Y_strand139	TTTTTTTTATACCACCTGCCGATTGTGTAATGGCTTTTTTTT
Y_strand140	ACCGACTTGACGCTTTTTTTTTTTTTTTTACACACGCGAGCT
Y_strand141	CAGCCAAACTGGCCCGCTATTGGAGGGAGGTAACCCGATGATCGATTCAGGG
Y_strand142	TAATGTATCCGAATCGTTTCTTAATCAGTCATAAGCGGCGTCTAGATCTACA
Y_strand143	AGGTTGTACGAGAGCCGTAGACCGTGGGTGCCTCACAGCAATACACAGGGGA
Y_strand144	GGAGTACGGGGACTTTTTTTTTTTTTTTTCTTACCATCATAT
Y_strand145	AAGACTTGAAACTGTGAACCTACTGTATAGACCTCTCGTGATTGTGCAGCCT
Y_strand146	TACTCTGGTGCAGCTACCAAGCCTACAGCAAGTTCTATTCGTCCTCTAAACG
Y_strand147	GAGTGCTTAGCCTCGCCGGCCCCCTGTGCTGGCGTTCGTCCGTGTCCGACTT
Y_strand148	TCTGCACAGTCAATTTTTTTTTTTTTTTTGTTATGAATCCCT
Y_strand149	CCCCGAACACGCGCTTGCGAAGTCCCGCACGCCACAGCAGCGGTCCTTGGTA
Y_strand150	GCTTCAGATCGGTATGACGGAACCCGCAGTTGAAATTCTAAATGTACTCCTA
Y_strand151	GATTGAAATACCTAGCGATAGCCCTAACCCCCACCAGGTTGACGTCTTCGTG
Y_strand152	CCTTGACAGCGTCTTTTTTTTTTTTTTTTGCGACTAGTCAGG
Y_strand153	AGTAGGCCATTAGAGATGGGCACGAAGGCGATTATAGCCGGTCACGTGAACC
Y_strand154	GAGGGTGTATTCGGACGGTGTCTGGCGCAAGGGCGTAGGGGGGCGTGTCTGG
Y_strand155	TTCCCAGTTTTGCTAGCTAAATCTTCTCCAGAATTCCCGTAGACCCGACACT
Y_strand156	ATAGTTAGCATAATTTTTTTTTTTTTTTTCTCGTGGTTGATG
Y_strand157	GGAGAATAACCTAATACTCCCTTCCTATAGACGACTATTAAGGGGTAGGTGT
Y_strand158	TTTTGCTGCGGGCACTTTCGGTTCACACCATTGTATTGCGCGAGGTTTAGGG
Y_strand159	GTCAAGAACGGGAAACTAGTAACACACGAGTCTACTATTTAGAATTTTAGGA
Y_strand160	TCAACCAGTAGGAAAGGTCTTCGTTA
Y_strand161	TTAAGGATATTCAGGGTCAGGCTTGC
Y_strand162	GAATGTATTGGGGTGCACTTTCCCCT
Y_strand163	TTTTTTTTGACTTTTTGGTCT
Y_strand164	TTTTTTTTTTTCTAAACTCCC
Y_strand165	CGACGGAGTCGTATCATCGGGAACGG
Y_strand166	TCGCCGTCCAAAGCATTCTATGTAAG
Y_strand167	TGCAAAAATTCCGCGACTTAGCTCCG
Y_strand168	GTTTCGCACACTGAACAAACGTCCAAAAAAATGCATCTCAATGATAAATCCC
Y_strand169	TCGGCTATCTGTCTCCCACACACTGGACCACGCCGACAGTACTCCACTAGGA
Y_strand170	TCCCAACGCCCGGTATACTATTTTAATGTCGAAACGCCTAATTATGTCGCAG
Y_strand171	TTTTTTTTTGAGACCCGTACGCTTTCGAGCCCTCTTTTTTTT
Y_strand172	GAGGTGTACTCAACAATTAAGTGTCTCAGGTACTGCTAACCCCCCCTGCCGG
Y_strand173	TCCAATCTTGGCAACCATGAGCTGAGTTATCTAGTTCCTGCAATTGTGGCGC
Y_strand174	ACCGCTCAATGCTCGCTAGACTTTCAACGTCATGTCTAACCCCGAGCCTGAA
Y_strand175	TTTTTTTTTCGGTGTGTACCGGATCCTCCCGGCGTTTTTTTT
Y_strand176	GCTACGTGTTACCGCCAGGCTAAGGGATTTAGATAACCCGGTTCGACCGCAC
Y_strand177	CCGGGTCAATTCCAGGGCTAGTTTCCGAAGCATCGTCGGAGGAAACGACCAT
Y_strand178	CAATGGCAACATCACAACGCACTTCCCATGTAATGCGTCTCTACACTAGCAC
Y_strand179	TTTTTTTTCCTATATATGAGTAGCCTATTGAGGGTTTTTTTT
Y_strand180	GGGAACGCTAAGAGCGCTTGAAAGGAACATTAGGCTACAAAACCCACTACTC
Y_strand181	ATCCCGGCTAACCACGGACGTAGGGCGGTCCTCTCGATTTTACCAGGTGGTA
Y_strand182	CTGATGATATCTACACTGCACCAAATACGGCGCAAGACTTAATTAGAAACGG
Y_strand183	TTTTTTTTTGTGTATACCACTTTAAGTAACCCCATTTTTTTT
Y_strand184	GTAGATAGACATCTTTTTTTTTTTTTTTTACTGGCGACTCAC
Y_strand185	TCTTTAGCTATATTGTCAATAAGAACCACTTTTTAAGTTTGCTGGATGATCG
Y_strand186	TGCGCTGACTATCCGTATGCAAAGCGTGCAGATTGTGGGTTCCGCCTCATCT
Y_strand187	CAAGGCGCCAATAAACAACGGAATGTAAGCTCGAGCCGAAAAGCCTAAACAA
Y_strand188	GGTGCCCTTAAGGTTTTTTTTTTTTTTTTTAGGCTCAGAACT
Y_strand189	AAACGTGACTGGGGAGCTCAGTATCATCTTATGAGCTCGAGCTTAACCAGAT
Y_strand190	TAGGGTGCTTCCCGTACAGGCAGTCTCGCGGTCTTCCCCCACCGGGAACTTA
Y_strand191	TCGCGAAACCCCGTAAGGTACTAGTAGCTTCCCCGGCACGGCATGGTTATCC
Y_strand192	ACTCGGTCCCCGCTTTTTTTTTTTTTTTTGACGGAATACTCA
Y_strand193	AGCTTCAGGATATCCGTTAGTTGGGCTGATGAGAAAACACGTAGTTCGCGAC
Y_strand194	GGGACCGCGACACGATCTCCATCACTGTGCAGCCTAGGACATGTGTAACGTG
Y_strand195	TCTCTTTGAGGGGTCCCGGTTTCTTTGCTATTGTTATGCACCTTTCATACTA
Y_strand196	ACAAGGGGCATACTTTTTTTTTTTTTTTTGAAGGAGCCAAAA
Y_strand197	TTCCTTATCACATTCACCCAAGGCCCTGCGCGCAGGAGACGGTCGAGGCCGT
Y_strand198	CAACCCTCCCACTTCGTCAGTCTTAACCCTAAATCGCCAATATTCTACATGC
Y_strand199	ACCATGTTGAAAACCATATGGGACGTCATCGAAGAGTCTGTACTTTTGAAGT
Y_strand200	TATTTATATACACCCGTATAGTAAGGGCGACATAGGGGATACAGGTTAGATG
Y_strand201	TTACTAGCTGCGTCCTCCGCAATACTTTTTACCCTCAGCAGGTAGACCCGAT
Y_strand202	GGGTCAGCGTTTGTAATGTACTGCTCTGCTTACATGCTAGCACCTTGATACG
Y_strand203	TTTTTTTTTACAGCCGAATGATTAAGGGCGGTATTTTTTTTT
Y_strand204	TTAAACACACGGGTGCCCGACCCCTACCTCGCCGTGACTAGCTTGGACATAA
Y_strand205	CTAATCCCGCATGCTGCAAAATCTCTCTAGGCAACGGTAATCATGATTTCGT
Y_strand206	AATACTCATAGCTCCAAGATGAGCTATTAGTTATGCACAACAGTGGGCGGTT
Y_strand207	TTTTTTTTGGGAACAGCATGTTGGTGTTGTATCTTTTTTTTT
Y_strand208	AGACGTCGATGCCCGTCCAAAGAACGTCCGGTTTCTACGCGCCAGCGGGCTA
Y_strand209	GTATTTCCGCTGTGGATAATAGCATATGTTACGAGCTTTGCATGCGAGTCCC
Y_strand210	TCTATCACTTTTGTCCTTCGAGTCGTGTAAGGTACTCGTTCACCTTAACGAA
Y_strand211	TTTTTTTTAGCGTAATACTCCAACAATTGTATGGTTTTTTTT
Y_strand212	CCCATACGTAGATCATCTAACTATGCAGCGGCGCCCACACGAGACCTCCTTA
Y_strand213	ATTAGTCGCATACGGTTTGTTGACTCTTCCCTTGTCCATATAACTTGCCTAC
Y_strand214	TCACGCGCTACTCAGCCCGCGCGCATCAATTCTAGTGCTATTAGAGAAATGG
Y_strand215	TTTTTTTTTCCGCGGCCATTCCACACATAGGGAATTTTTTTT
Y_strand216	CCCGTCTTTCCCATTTTTTTTTTTTTTTTAGTCCTGCCGAGT
Y_strand217	GAGTGGTTGTGGGCGCTGTGGATGGGACACTTCAAGTCTCTGCGTTCGATTC
Y_strand218	CTATCTCCGCGCCTTTTGATCAAAATACCCCTGTCAGGTTCTATCTCTGGCG
Y_strand219	GTTGGTGATCAATCAGTGTCCTCGAGACCGCTTAGGTCTCGCAGGAACTTTT
Y_strand220	TCCACTTCGGGGCTTTTTTTTTTTTTTTTAAGTTTGCGCCGA
Y_strand221	GAAACAAGCGATGAAAATCAAACTGGATGGCTCTATATCATCAGAGTATGGC
Y_strand222	AACAGGGGATGTTAAGATATACAAACTTGCTCAAACCTTCTGAGGGGTACAG
Y_strand223	TTTTGCTCGTGAAGCGGCGCCACTATAATTCACGGCCTCTTCGAGCAACAGA
Y_strand224	CTCCATCTAATTATTTTTTTTTTTTTTTTAGCCGAGCCCGAT
Y_strand225	TCGAAACAGATAAGTCTGGAAAGCCCCATGCACGTTCCGTGTTCACTTAATT
Y_strand226	AGCAATTCGCACTAGCCCACTTGCGCAGTTTTTGCAGCCTCCTGGCAATTGT
Y_strand227	GCCAATAAGACACCGTGCTTAGTGACGTCTCCCCCTACTTACCAGCGCACGC
Y_strand228	GGTGTATCTAACGTTTTTTTTTTTTTTTTTAATAGTATGTCG
Y_strand229	TGGTTATCTTAGCGAACTGGTACAGTTATCCATCCCGCCAGGACTTACTCTC
Y_strand230	GTTTGTAATTTAAAAGTTAATTGACGGGCGCTCCACCCGTCCCCGGAGCGTC
Y_strand231	GAATAACGGAATGAAACGCCCACGACATTTTCAAGCACAACTGTGGTCACGT
Y_strand232	AGGGAGAAGGGGCATCGTCAGGGCAAGGATACTCTGACCCTTGGACGAGAGT
Y_strand233	CGCTGGAACGCTGCTGGCGATACCTATCCGATCTCCCGAAGAAAGTATGTTT
Y_strand234	GGGAGTCCCGGGGAAGATTCTTCGAAGACCTTCGTTGATCCCAATGTTATGT
Y_strand235	TTTTTTTTATTTTACATTACACTAGTGTACTCTTTTTTTTTT
Y_strand236	CAGCCCGCTACAAAACATCCCAAGCGATAGCCGCCAACGCAATCCTCTCGGA
Y_strand237	CTGATTCACTTTGGTTCTGGGACACGCGGACCCGGTGCGTTAGTTTGCATTG
Y_strand238	TGGGGGACAATGAGGCATTGTAGGTGCTCACCTTTGAGAATACGTTATGAGG
Y_strand239	TTTTTTTTAAAGGCGAGCTATCCGGCGAGAGTCCTTTTTTTT
Y_strand240	GCACATAGGTGTTCTTTAGGCATCAACACTTCTCTGTCGTGTCCGGCCGTAC
Y_strand241	ATGCTTCAAGCTAGAAAGTGCAAACCACTGAATCCCGCACCCACGATTTCGA
Y_strand242	GATCTTAAAACCGGGGTCTGTCTCACGGTGCTTCATCCTTGCGCCTAATATG
Y_strand243	TTTTTTTTGTTACGATATGTTCATGCAGCCGCTCTTTTTTTT
Y_strand244	GTCTAAAACGCACCATACAGCTACGTGGACGCTGGCCAGTCAACATTCAGCT
Y_strand245	TAAGCCTGGCTTGTAAGCTTGCTGATCCTGTGTTAACCTCATAATAAACCTA
Y_strand246	TCCCCATGCCTCAGTGGAGCTTCTGCATGAGGAAGTCCCTGTGCACTACAGG
Y_strand247	TTTTTTTTTACGGGGTGAGTAGCGCCACGGCATATTTTTTTT
Y_strand248	ATCTCTACAACAGTTTTTTTTTTTTTTTTGGACACGATCTGT
Y_strand249	CTTAACGGATAGCGAGGCACGATGACCTATTGTCATCTATTGTAGCAGCCGA
Y_strand250	TGGGAGAGCCTTTGTGTGTGGCGCCAGCGGCCTGACGATCGGACTTTTGACC
Y_strand251	GCACGGAAGCTCTCGTCAAATTCTCCTCGCCGATATATTGCTATGTGACGAT
Y_strand252	TGAGACAGCTACATTTTTTTTTTTTTTTTCAAAACCGGACTA
Y_strand253	GCTATTCGCGGGAAACTGCCGGAAATAATGCGCCGCATGTCGGTAGCAAACC
Y_strand254	GTGAGGGCCAAGAGAAAGCGGGTCCTGCCCTAGGCCCCAGCCAAGTCCATAC
Y_strand255	GTTCACGCCATGAAGGCCTGGTGTGTCGCGTGTTTACGACCATAGCCAGACT
Y_strand256	TACGCGGTCATCATTTTTTTTTTTTTTTTTTCTTGGGCCCTC
Y_strand257	AGCGCTCTTTGGTGCGGGGTTGGGTTACCGGGGGTTGCCGAAAGTCCAACAT
Y_strand258	CCCGGTAGATTATTCGACCCCACTGAACTTAACGTTAACAGTAGATTTGCGT
Y_strand259	CCACGCAAGATGCGGATGAAGGATTTGCCCTGTGAAAGAGCCCTTAGAACTT
Y_strand260	CTGTTGTTTTTGGTTTTTTTTTTTTTTTTGCAAGCGACCGGA
Y_strand261	TTCGGCAAGAAATGAATCCCCAGTCTGTCCACCTCCCGGCGGCTTTGCCTCA
Y_strand262	CTATTGTGGACGACTACTGAAACCCGGTCGGCGACCATGCTGCTCCCAATCC
Y_strand263	CCAACGCAACCGGTCTGCCCCAGGTTTCGTTTCCCCTATTTTACGGAACTCC
Y_strand264	CACTATTGGCCGGTTTTTTTT
Y_strand265	CCAGGGACTACCCCCGAGTTAATTAT
Y_strand266	GACCTTCTCACTCGCGTAACATCGGC
Y_strand267	TAGCGTATATTTTCGCCAAGTTCCAC
Y_strand268	AAGCATCGCGTGTGGGAGCGCCACCA
Y_strand269	ATGGCTCACCGGGTCGTGGACCCGTA
Y_strand270	AAAGGTGAGCCTCCAAAGAACACTGC
Y_strand271	GTTACCCTGGGCCTTTTTTTT
Y_strand272	TTCCCCTACTGTTCGTCTTTCAGAGAGAGGGGGGTGACGGTGTAGAAGATCG
Y_strand273	GTTTCAGCGCAGTTTACTGTCCCTAATCGACGGTCAGTTCTCATACGCGTCG
Y_strand274	CGCGTGTTTCGGCAAGACATGTACGATCGGTCGAGCTACGTACACGACTTCC
Y_strand275	TTTTTTTTTAGTCCTTGTATGAGATTGACAATCCTTTTTTTT
Y_strand276	AGAGGAACGCCCAAACCCTGACCAATCTAGATTGAAGGATACCAAGGGTGCA
Y_strand277	ATAGTCATCCCATGACATCCTTGCGAGAGTTTGACGGCCGTATTGAATTAGA
Y_strand278	AGCTTATGACAATAGTCCACAACTGACAGACGCACATTTCCAGTGCAATCAT
Y_strand279	TTTTTTTTTATGCATTCAGCTATATGCACCTTGGTTTTTTTT
Y_strand280	CCCAATTCAGGTACTATTTGGTTATGAACGATGCCAGCTCCTGTATGATACG
Y_strand281	GTCACCCTGGGTGACGTCATGGAAAAATGTAAACATCTGCCGCAGAGCCCCG
Y_strand282	ATACGGTTATTCAGGGAACCCGCGTCACTACACGGTGCGCTCTGCCGCAGGT
Y_strand283	TTTTTTTTCGAGCCGTCAATGTCCCCAGCAGTAGTTTTTTTT
Y_strand284	CTGTGAGTACGCGAACCTAGATGGGCGTGTCGTTATCTGGAGGGCTAGCTTA
Y_strand285	CCTTTACTAAACCCTGGAGAAATCACCACCGTCGCGGGACGCAAGCACGGGA
Y_strand286	ATTTATGATTCAACCGGTATCGGTAATTCCCGAATCGACCTCGCTTTTGGGC
Y_strand287	TTTTTTTTCTTGCTGGGCTCAATGCTTGCTTTCTTTTTTTTT
Y_strand288	GAATTGACCGCGTGTGTCCCTTTGATAGTTAAAGTGGACATTTGTTTCTCTG
Y_strand289	TCACAGGAAACTGGCACCGTTGGGGTCAAGGCTGATATATATGCCGGATACC
Y_strand290	GGCGACATCCTCTGTGTCCGGTTCCATGACGGACCACAGCCCCATCAGCGGT
Y_strand291	TTTTTTTTCTCTCTTATACTGTCGCTGCCTCACCTTTTTTTT
Y_strand292	CGTAGGGGCAACATTTTTTTTTTTTTTTTTGTATAGCACAAA
Y_strand293	AGTCCGCAGAGTCCACTGATAGCCGGCCATTTTATATTCATATACGAATAAG
Y_strand294	TTCCGAGTCGTCCCTTTAGGGGTACTAGATTCAGTTTCTCGCACCTCTGGTG
Y_strand295	CGGACTCCCATGGACCTTTACACGTGTTTATTGGGCTGGTAGACAAAGCTGG
Y_strand296	CCACCTGTGTGTGTTTTTTTTTTTTTTTTTTGTAGATGGCGT
Y_strand297	GAGTGCTAGGCGCGGGTTTAAAATCGCAGGGGGACCATAGTGTCTTAGGGAT
Y_strand298	TAAGTTAGGATCAGAAGTCGGTAGGGTAAGCAAGTCTGTTTTGAGCGGGGCG
Y_strand299	GTTTCAGTTTAAAGGCCAGAAAAATTTCAAGGTAATATAGCGCTTGTCAGCG
Y_strand300	CTCGACCCTTCAATTTTTTTTTTTTTTTTACAGGACCCCGAA
Y_strand301	TGACAACGTAGCGGACCTCCCCCCCGTACGCGAAATATAAATCCGAGCGGCT
Y_strand302	CGGTGCTGTGCCCGTCGTTTCAGATAGAACGAAGACATTCCGAATGCCGAGT
Y_strand303	GACATCCACCATCGGAGCGGATGGCGCGGGCGGGAATATCATTGATTGTACA
Y_strand304	GCATGGCATACGGTTTTTTTTTTTTTTTTAGGTAACGTGTTT
Y_strand305	CGTACTGATCGCGTAGTAACTGCCTATTAGGAGATAAATATTATCCCAACAA
Y_strand306	AAGCAATATTGCAGAATTTTTTAAGATTTCTAAAATGCATGAGGTTCTCATT
Y_strand307	GAGAGTTGAGAATTACACTTCTTAACCCTGATGAATTTTGCATAGCAAGCCA
Y_strand308	ATCCGTCTAATTTTTTTTTTTTTTTTTTTAGTCATCCACCCC
Y_strand309	TCGTGTGCCCTCTTTTGCAGTCTGTGCGAATGGGCTTCGGCCTCTCCGCAAA
Y_strand310	TGGAGACAGTGCGTTAACGGGTAGGTAATACATATCTCCCATCCGGGAGTAA
Y_strand311	ACCCCGTTTTACATAGTTGCCCGGACTACCATACCATCTCCGGTGATCCGCT
Y_strand312	GCAGGCTTATCTAACGCTTTTCCCCGAACACCGTATTTTGCGATCCCTAAGC
Y_strand313	TTGCGATACAAGTTGATATAGATTTAGCAGTTCTGCCTGCAGTACATGAACT
Y_strand314	ATATCGGTGGTACCGGATTCGGTGGACAAAGTTTCTCAGGGTGCGCCTCCGT
Y_strand315	TTTTTTTTTTGTGGGAAGTACGCATGGGCCTCAATTTTTTTT
Y_strand316	ATTTACTAGGACTTCGTCTAAACGCACCAATATGAGCTTCGAAGCGAGTGAC
Y_strand317	AAAAGCAACGGTCAGATTTACCGGCCTATACCGTCCTTGGTGTACCTTCTCC
Y_strand318	ACCGAAGAATAGCGCTCACACTACACTCTTGTTGACAGTTGCAGGGCCGTGG
Y_strand319	TTTTTTTTAAACGCTGTCTCGCGATATTCCCGCTTTTTTTTT
Y_strand320	AATCTAGTTATTTCACCAATCTCTGGTTGGGCGGTATGTAACCAAAGGGCTA
Y_strand321	CGTTGTTGGTGCGGTATGGTTAATGCTTCATCCTAGGTATTCGAAGTCGAAA
Y_strand322	TCGGGCCCGGCCCCTGTACCTTAAGATTCTATACTACCGCTCGGGGCTAGAA
Y_strand323	TTTTTTTTAACGACGACCGGACGAACCCGTAGCGTTTTTTTT
Y_strand324	GTTAGACAACCACAGTGCAACATTCCGTGCCGGCTGATGTGAAGTCAACGAT
Y_strand325	CCCAACCTTCCATTTTGGACATATACGCGCATAGCGGATCCTGGGCTACCGC
Y_strand326	CTGTGATTCCAGATGAGGATTATGTAAAAATAGCGCGACGACCCTCCGACCC
Y_strand327	TTTTTTTTTTCGAGATGCGCTCCCAAGCCCCAAGTTTTTTTT
Y_strand328	TTGTATCTTGTAGGCATCCGCCCGTATTCAGAGGGCAGTGTGAGGGGTAATG
Y_strand329	TTTTTAAGAAAGATGAGTATTTTTGATAAACATCAACATGCCGAACGAATTC
Y_strand330	TCCGGAGTGAGGCTGACATCAACCTAGTTCCACGTAAATCAAGTGAAGACCT
Y_strand331	TTTTTTTTTGCTAAACGATCCGCGATTAGTGGGCTTTTTTTT
Y_strand332	ACGCTGGACCCTATTTTTTTTTTTTTTTTATTACCCTCAAAC
Y_strand333	GGATAATGGAGCCTCCCGTGCCATATTCCGACTGACCTGTCTCCAGTGACTC
Y_strand334	TAGAGAAGGCATTATGGAAGTAGGCACGGCAGTTAAATGTTCAGCGCCGGAA
Y_strand335	GGCCTGCTCAGACGTTACAGCCGCACCGTCCGATGGGTTGTCTCGAGTGCCA
Y_strand336	TACGACACACGAGTTTTTTTTTTTTTTTTATACTTAGTGGCA
Y_strand337	ACTCTGTAAATCAGTGGGCATTACGTTCATCAATACGCCCACGTCAACTCCT
Y_strand338	GTTATTACAAAACGGGGTCAGGGGATCTTATGCGCAGGACACTCCTTATGCC
Y_strand339	AAAGCGGAAACTGTTGGAGGCGAGACGGTCTAGACGGGGGTATCATGGCCAG
Y_strand340	GGCGTAACGCCACTTTTTTTTTTTTTTTTCCAAGCAACTGGA
Y_strand341	AACTGAAACTCAAAATGCTGGTGCAATCTGGGCACTTGAGATATGTCTGTCT
Y_strand342	ATCAAATGTCCTGTCTAGACAGAGACGGGAGACCCTTCTATATAGCAGGGGG
Y_strand343	TCAGCCAGGCTCGCGGTGGAGCTTGGGTTGGCTTCTACCGGCAACCCATGGC
Y_strand344	ATTCTGTACGCACTTTTTTTTTTTTTTTTGTGACGTGAGGTC
Y_strand345	GACCCCTCTAGGGGCGGATGTTCGACGATAGCCATTCCAATGACTACGCTTC
Y_strand346	TTATGATGTGTCACCTCGAAGATCGGTGCGCCACTAATTATTAGGCGTCTCG
Y_strand347	CGCGAGACAGGTTGCATCATCGGGTGGGCTTGTGTCTAATCACTCCCTCGTT
Y_strand348	TAGGTCACGTCGTTTTTTTTTTTTTTTTTGTAGTGGATGTTG
Y_strand349	AATTGGAACGGCGGCTGTGAAACACTCGGTTGCGACGACGCTTGTAAGTACG
Y_strand350	GAGTGAGTCCCCCCCCGGGACGCGGTGACTAGTCAACGATATGTGTCCCTCT
Y_strand351	TAAGCGAGCGGATAGCATGGAGCCGGATGTATGCTTGTCGTATGGGCGAAGA
Y_strand352	GTTGCGAAACCTACCGCGGCCGTTGATGACTCCTTTTCGGTTGTCAGTTTTG
Y_strand353	GTCTGGAGGTCTTCTTGCTCGTGGCGCGGTTATTGTACCGTTTCCTTTCGCG
Y_strand354	GTGGAGGGTTGACTATCACTTTTTATCCGGCGAGCCAAAGTATTGTGGAGGC
Y_strand355	TTTTTTTTATGTAAACTGTCAGCTACCCCAATGTTTTTTTTT
Y_strand356	CACTAAGGCGTGCGCGGTCTCCTTGAAAACTTTAGGCAATTTCTGGCGCCAG
Y_strand357	GCTCCCAGATTTCCCCCATTATTTGTAAAGGGAGTCCCTCACCCTCCAAACA
Y_strand358	GCAAGTCCTCTGTCTGCCGGATTATGCATCCTCTCAAAGACCGCGGTTGCCA
Y_strand359	TTTTTTTTAGGTGCCCGCATGATTGTAACGCGTGTTTTTTTT
Y_strand360	TATTAATCAACAGCGTAAAGGCTTTCCGATGTTTAAGGTACCGTCTCCCCAT
Y_strand361	GAAGAAACATGCTAGTAGGAAGGAGCCTTTGGCCGGGCTCCGTAACCTCTTT
Y_strand362	GTTGATATAAAGGTGCTTGCACAGTCTCCGTTCCGAGCCATGTTATTCATTT
Y_strand363	TTTTTTTTGTCACACAGGTAATCCAACAGGCATATTTTTTTT
Y_strand364	TTTGGGTCCTTCTGCCTAACCCGAGACTTCCGAGGAAGAACAGCCCAGTCTG
Y_strand365	CAGCCTCGTGTTGAGGTGAAACGGCTTGTGGCAAATACGACAGTGTACTTGG
Y_strand366	AAGCGTAGTTTTTAATGTAGAAAGGTATGGCGAATTCGGGCGCTTTAACACA
Y_strand367	TTTTTTTTTTCCGGACCTCGAATTCCCATATACATTTTTTTT
Y_strand368	TACCTTACTATTGCCGTCAACCCTGATTGCAGGGCTTATTAATGGCGTAACA
Y_strand369	TGACAGCTGATGCAATTAAGTCCGGGTGCGGCAACCATACTCCCCCTCAAGA
Y_strand370	GTTCAGGCGCCCAATTTGAGGGTTTCGACGGAACCCTACGAGACGACTATAC
Y_strand371	TTTTTTTTGGTACAAGTCAAGACATACCGAATCGTTTTTTTT
Y_strand372	TACCGGGGGCGAATTTTTTTTTTTTTTTTAGCGCATCTAAAA
Y_strand373	CCTAGTGGTGCGGTGGTTGCGTCCCTTTTCAGACCATAACTGTCTCAACGAT
Y_strand374	GCAACCCCTACACGACACACAATCTTGAATAGTCGTCTGCACTAGCGACTAA
Y_strand375	GTATCTATCTGATGAAGAGTATAGGCCAGTGAGGCACGAACGACGTGTGCAG
Y_strand376	TAAACTCTCGGGATTTTTTTTTTTTTTTTTTATACCGGTTTA
Y_strand377	GTCTGAGCACATCCCAACTGGTCCCCTACCCCTTCGGCCTTGTACGTACCAC
Y_strand378	CCAACGAAGTGGCTGTCACTACGCGCTCCTATTATCACTGAGGATCTCAACT
Y_strand379	TGGTCGTCGTGGACCACCGTTGCTAACCGTCGAGGCCATGCGAGTTTATTAT
Y_strand380	CTGCGATCCGGAGTTTTTTTTTTTTTTTTCTTTTTCTGCTTC
Y_strand381	TGTATTCCGGTTCGCACGTATATTGTCGTGTTCCCGTTTGGTCGTCCCTTTA
Y_strand382	TGGACAGCATGTGATGCGACTCTGTCAATCCGGATCCAAAACCGCTGACACG
Y_strand383	CTGCATATTGGGGTGGCTTGGAAACTTATATCGCCTATCAGGCCTGAGGAAT
Y_strand384	TCGCTGCGAATGGTTTTTTTTTTTTTTTTCAGCCGCGGGAGT
Y_strand385	GCCTAGTCGTCAGCGCTGTCAAAATCTAGCTTCTGGGGTACGCCTTTGAGTC
Y_strand386	CGGGCCTCTGAAAATGCTGATGTATAGTAGTGCCTGTTATCCCGAGTCCAAT
Y_strand387	TGCGTGGTCCAGCCTTGAGGACGATACAACGCCTACGCCGCCAGACGCCCAC
Y_strand388	TACGCCGCCCGCATTTTTTTTTTTTTTTTAGTACAAACGTCC
Y_strand389	GCGGCTGAATTGGTTTTTGAAGTATGTGCCACTCCTCGATTTGTTTCTTACT
Y_strand390	GGACCAGGACCCTTCGCCATTTGACTACAGGCCCGGTGAATGCTGCATATTG
Y_strand391	AAAACAGGAGTTTGTACTTACCGTCGTCGCAGATGTCACACGCGGAGGTGCG
Y_strand392	TGCCCGCGACTGGTGTCATAGCGGAG
Y_strand393	GTCGGACGACCAATATCTCCTTAACG
Y_strand394	GAGCACTCGAGCGACCGGAAATTGTA
Y_strand395	TTTTTTTTAACACGGTGTGAC
Y_strand396	TTTTTTTTAGAAATGAATGGT
Y_strand397	GAAGTTGAGCACGGTGTCGTCAACTA
Y_strand398	CGGAGGGTCCTGCGAGCAATCACTAC
Y_strand399	AAAATATAAGAGCAGAAGAATGGATT
Y_strand400	CTGCCTGCAGGATATGACTGAGGGAT
Y_strand401	AGCTCAGATGTTTGAGACCCTATCGA
Y_strand402	CATATATAGGTCAACCCTGAGAGAGA
Y_strand403	TTTTTTTTAATTACGATGTGC
Y_strand404	TTTTTTTTGGGTAACAAGAAC
Y_strand405	GAGCTTCGAAGAGTCTAGCGTCCGGT
Y_strand406	GTGGTAGCTGTTATTAACCGAGTTGA
Y_strand407	GCGTGCACCGGCGGCCGAGATTCACA
Y_strand408	CGAGCCGAGTCATACATTGTGTGCAT
Y_strand409	GGTGAGTGGAGCCCCCCACAAGTCAG
Y_strand410	GGTTCTTTTCCCGGTGGGGGGTCACT
Y_strand411	TTTTTTTTATGCTGTAGGCCG
Y_strand412	TTTTTTTTGAACGAAGGTCCA
Y_strand413	GCGGCTCACCTCTCTGCACTGGGGGA
Y_strand414	GCGTGTCTATCCGTGAGGCTTTTCGG
Y_strand415	TTAGCCCCAGGCATCCGTAAAACGAA
Y_strand416	CAGTGTAAGGACCGGAGCGACGTGCT
Y_strand417	GGGGTCAGCGTACGCATATAGTGAGG
Y_strand418	TCTCGAGCCGCACGCCGGTAATAAAC
Y_strand419	TTTTTTTTGCAGGAGCGATTG
Y_strand420	TTTTTTTTTAGTCACATAAAG
Y_strand421	TTTGTTAGCATCGCATGGTGTTTTAA
Y_strand422	AAAAGTGCCGCAAATATTCGCACGAC
Y_strand423	CTGGACTACGGCATTCTAACTTAGAA
Y_strand424	CGGAGTCCCAAAGGCCTGTCTTTAGG
Y_strand425	TAGCCAGAGAGGGCTAGGACCCAATG
Y_strand426	GTCCGCAATACGGGACAATCAAGTCG
Y_strand427	TTTTTTTTTATGAGAAGGCCG
Y_strand428	TTTTTTTTGCCAATGGAGCGC
Y_strand429	CGGGCGAGCCGTCCATGCCTTCCTTG
Y_strand430	TCAGAAGGCCTTGACAGCAACGAAGG
Y_strand431	GGTACTTCCCGCGTACCTGTGAAGAC

## Sheet: 2D DNA origami
Name	Sequence
staple 1	AGGCTCCAGAGGCTTTGAGGACACGGGTAA
staple 2	AATACGTTTGAAAGAGGACAGACTGACCTT
staple 3	CATCAAGTAAAACGAACTAACGAGTTGAGA
staple 4	TTTAGGACAAATGCTTTAAACAATCAGGTC
staple 5	TTTACCCCAACATGTTTTAAATTTCCATAT
staple 6	AACAGTTTTGTACCAAAAACATTTTATTTC
staple 7	AACGCAAAATCGATGAACGGTACCGGTTGA
staple 8	TAATCAGCGGATTGACCGTAATCGTAACCG
staple 9	TGCATCTTTCCCAGTCACGACGGCCTGCAG
staple 10	GTCGACTTCGGCCAACGCGCGGGGTTTTTC
staple 11	TTTTCACTCAAAGGGCGAAAAACCATCACC
staple 12	CAAATCAAGTTTTTTGGGGTCGAAACGTGGA
staple 13	AGAAAGGAACAACTAAAGGAATTCAAAAAAA
staple 14	ACGGCTACAAAAGGAGCCTTTAATGTGAGAAT
staple 15	GACCAACTAATGCCACTACGAAGGGGGTAGCA
staple 16	TACGTTAAAGTAATCTTGACAAGAACCGAACT
staple 17	ATCCCCCTATACCACATTCAACTAGAAAAATC
staple 18	CTGTAGCTTGACTATTATAGTCAGTTCATTGA
staple 19	TAAATCGGGATTCCCAATTCTGCGATATAATG
staple 20	AACAAGAGGGATAAAAATTTTTAGCATAAAGC
staple 21	ACAAACGGAAAAGCCCCAAAAACACTGGAGCA
staple 22	CCAGGGTTGCCAGTTTGAGGGGACCCGTGGGA
staple 23	TTAATGAACTAGAGGATCCCCGGGGGGTAACG
staple 24	CTCCAACGCAGTGAGACGGGCAACCAGCTGCA
staple 25	TTTATCAGGACAGCATCGGAACGACACCAACC
staple 26	TAAAACGAGGTCAATCATAAGGGAACCGGATA
staple 27	TTCATTACGTCAGGACGTTGGGAAATGCAGAT
staple 28	ACATAACGGGAATCGTCATAAATAAAGCAAAG
staple 29	CGGATTGCAGAGCTTAATTGCTGAAACGAGTA
staple 30	GATTTAGTCAATAAAGCCTCAGAGAACCCTCA
staple 31	TATATTTTGTCATTGCCTGAGAGTGGAAGATT
staple 32	GTATAAGCCAACCCGTCGGATTCTGACGACAG
staple 33	TATCGGCCGCAAGGCGATTAAGTTTACCGAGC
staple 34	TCGAATTCGGGAAACCTGTCGTGCAGCTGATT
staple 35	GCCCTTCAGAGTCCACTATTAAAGGGTGCCGT
staple 36	AAAGCACTAAATCGGAACCCTAATCCAGTT
staple 37	ACAACTTTCAACAGTTTCAGCGGATGTATCGG
staple 38	CAGCGAAACTTGCTTTCGAGGTGTTGCTAA
staple 39	GCGCAGACAAGAGGCAAAAGAATCCCTCAG
staple 40	TTATACCACCAAATCAACGTAACGAACGAG
staple 41	AATACTGCCCAAAAGGAATTACGTGGCTCA
staple 42	GATGGCTTATCAAAAAGATTAAGAGCGTCC
staple 43	AAATTAAGTTGACCATTAGATACTTTTGCG
staple 44	GCTATCAGAAATGCAATGCCTGAATTAGCA
staple 45	GCGAGTAAAAATATTTAAATTGTTACAAAG
staple 46	GATGTGCTTCAGGAAGATCGCACAATGTGA
staple 47	TTCCAGTCGTAATCATGGTCATAAAAGGGG
staple 48	TGGAACAACCGCCTGGCCCTGAGGCCCGCT
staple 49	AAACAGCTTTTTGCGGGATCGTCAACACTAAA
staple 50	ACACTCATCCATGTTACTTAGCCGAAAGCTGC
staple 51	TCATTCAGATGCGATTTTAAGAACAGGCATAG
staple 52	TAAGAGCAAATGTTTAGACTGGATAGGAAGCC
staple 53	CGAAAGACTTTGATAAGAGGTCATATTTCGCA
staple 54	AATGGTCAACAGGCAAGGCAAAGAGTAATGTG
staple 55	TAGGTAAACTATTTTTGAGAGATCAAACGTTA
staple 56	ATATTTTGGCTTTCATCAACATTATCCAGCCA
staple 57	GCTTTCCGATTACGCCAGCTGGCGGCTGTTTC
staple 58	CTGTGTGATTGCGTTGCGCTCACTAGAGTTGC
staple 59	AGCAAGCGTAGGGTTGAGTGTTGTAGGGAGCC
staple 60	CCCGATTTAGAGCTTGACGGGGAAAAAGAATA
staple 61	TAAATGAATTTTCTGTATGGGATTAATTTCTT
staple 62	AAGGCCGCTGATACCGATAGTTGCGACGTTAG
staple 63	GACCTGCTCTTTGACCCCCAGCGAGGGAGTTA
staple 64	ATTACCTTTGAATAAGGCTTGCCCAAATCCGC
staple 65	AATAGTAAACACTATCATAACCCTCATTGTGA
staple 66	TTGCTCCTTTCAAATATCGCGTTTGAGGGGGT
staple 67	TAAATCATATAACCTGTTTAGCTAACCTTTAA
staple 68	GAGGGTAGGATTCAAAAGGGTGAGACATCCAA
staple 69	TGTAGCCATTAAAATTCGCATTAAATGCCGGA
staple 70	TCTTCGCTGCACCGCTTCTGGTGCGGCCTTCC
staple 71	CACATTAAAATTGTTATCCGCTCATGCGGGCC
staple 72	GCCCGAGAGTCCACGCTGGTTTGCAGCTAACT
staple 73	TGACAACTCGCTGAGGCTTGCATTATACCA
staple 74	AGCGCGATGATAAATTGTGTCGTGACGAGA
staple 75	AACACCAAATTTCAACTTTAATCGTTTACC
staple 76	AGACGACAAAGAAGTTTTGCCATAATTCGA
staple 77	GCTTCAATCAGGATTAGAGAGTTATTTTCA
staple 78	TTTGGGGATAGTAGTAGCATTAAAAGGCCG
staple 79	GAGACAGCTAGCTGATAAATTAATTTTTGT
staple 80	TAAATCAAAATAATTCGCGTCTCGGAAACC
staple 81	AGGCAAAGGGAAGGGCGATCGGCAATTCCA
staple 82	CACAACAGGTGCCTAATGAGTGCCCAGCAG
staple 83	GCGAAAAATCCCTTATAAATCAAGCCGGCG
staple 84	AACGTGGCGAGAAAGGAAGGGAAACCAGTAA
staple 85	TCTAAAGTTTTGTCGTCTTTCCAGCCGACAA
staple 86	ATATTCGGAACCATCGCCCACGCAGAGAAGGA
staple 87	TCATCGCCAACAAAGTACAACGGACGCCAGCA
staple 88	GATGGTTTGAACGAGTAGTAAATTTACCATTA
staple 89	CTTTTGCAGATAAAAACCAAAATAAAGACTCC
staple 90	CCAACAGGAGCGAACCAGACCGGAGCCTTTAC
staple 91	TTCTACTACGCGAGCTGAAAAGGTTACCGCGC
staple 92	CAACCGTTTCAAATCACCATCAATTCGAGCCA
staple 93	GCCATCAAGCTCATTTTTTAACCACAAATCCA
staple 94	CAACTGTTGCGCCATTCGCCATTCAAACATCA
staple 95	AAGCCTGGTACGAGCCGGAAGCATAGATGATG
staple 96	TCGGCAAATCCTGTTTGATGGTGGACCCTCAA
staple 97	TTAGGATTGGCTGAGACTCCTCAATAACCGAT
staple 98	TTGACAGGCCACCACCAGAGCCGCGATTTGTA
staple 99	GCAAGGCCTCACCAGTAGCACCATGGGCTTGA
staple 100	TTATTACGAAGAACTGGCATGATTGCGAGAGG
staple 101	AGAGAGAAAAAAATGAAAATAGCAAGCAAACT
staple 102	CCAATAGCTCATCGTAGGAATCATGGCATCAA
staple 103	GTAATAAGTTAGGCAGAGGCATTTATGATATT
staple 104	ATCGCAAGTATGTAAATGCTGATGATAGGAAC
staple 105	AGAAAACAAAGAAGATGATGAAACAGGCTGCG
staple 106	GCAATTCACATATTCCTGATTATCAAAGTGTA
staple 107	TCAATATCGAACCTCAAATATCAATTCCGAAA
staple 108	TAAAAGGGACATTCTGGCCAACAAAGCATC
staple 109	TCCACAGACAGCCCTCATAGTTAGCGTAACGA
staple 110	TATTAAGAAGCGGGGTTTTGCTCGTAGCAT
staple 111	CACCAGAAAGGTTGAGGCAGGTCATGAAAG
staple 112	CAGCAAAAGGAAACGTCACCAATGAGCCGC
staple 113	ATACCCAACAGTATGTTAGCAAATTAGAGC
staple 114	TTAACGTCTAACATAAAAACAGGTAACGGA
staple 115	TTTTATTTAAGCAAATCAGATATTTTTTGT
staple 116	CATGTAATAGAATATAAAGTACCAAGCCGT
staple 117	TATAACTAACAAAGAACGCGAGAACGCCAA
staple 118	CTGAGCAAAAATTAATTACATTTTGGGTTA
staple 119	ATTATCATTCAATATAATCCTGACAATTAC
staple 120	ACCTTGCTTGGTCAGTTGGCAAAGAGCGGA
staple 121	GCGGATAACCTATTATTCTGAAACAGACGATT
staple 122	GGCCTTGAAGAGCCACCACCCTCAGAAACCAT
staple 123	CGATAGCATTGAGCCATTTGGGAACGTAGAAA
staple 124	ATACATACCGAGGAAACGCAATAAGAAGCGCA
staple 125	TTAGACGGCCAAATAAGAAACGATAGAAGGCT
staple 126	TATCCGGTCTCATCGAGAACAAGCGACAAAAG
staple 127	GTAAAGTAATCGCCATATTTAACAAAACTTTT
staple 128	TCAAATATAACCTCCGGCTTAGGTAACAATTT
staple 129	CATTTGAAGGCGAATTATTCATTTTTGTTTGG
staple 130	ATTATACTAAGAAACCACCAGAAGTCAACAGT
staple 131	TGAAAGGAGCAAATGAAAAATCTAGAGATAGA
staple 132	ACCCTTCTGACCTGAAAGCGTAAGACGCTGAG
staple 133	TCACCAGTACAAACTACAACGCCTAGTACCAG
staple 134	TTTCGGAAGTGCCGTCGAGAGGGTGAGTTTCG
staple 135	CCACCCTCTATTCACAAACAAATACCTGCCTA
staple 136	TCACCGACGCACCGTAATCAGTAGCAGAACCG
staple 137	AAGGAAACATAAAGGTGGCAACATTATCACCG
staple 138	ATCCCAATGAGAATTAACTGAACAGTTACCAG
staple 139	GTACCGCAATTCTAAGAACGCGAGTATTATTT
staple 140	AATTGAGAATTCTGTCCAGACGACTAAACCAA
staple 141	ACCTTTTTATTTTAGTTAATTTCATAGGGCTT
staple 142	CGCGCAGATTACCTTTTTTAATGGGAGAGACT
staple 143	GCGGAACATCTGAATAATGGAAGGTACAAAAT
staple 144	AGCCAGCAATTGAGGAAGGTTATCATCATTTT
staple 145	GTATAGCAAACAGTTAATGCCCAATCCTCA
staple 146	TTAAAGCCAGAGCCGCCACCCTCGACAGAA
staple 147	TCAAGTTTCATTAAAGGTGAATATAAAAGA
staple 148	AACGCAAAGATAGCCGAACAAACCCTGAAC
staple 149	AAAGTCACAAAATAAACAGCCAGCGTTTTA
staple 150	GCGAACCTCCAAGAACGGGTATGACAATAA
staple 151	ACAACATGCCAACGCTCAACAGTCTTCTGA
staple 152	CCTAAATCAAAATCATAGGTCTAAACAGTA
staple 153	CATAAATCTTTGAATACCAAGTGTTAGAAC
staple 154	CTACCATAGTTTGAGTAACATTTAAAATAT
staple 155	CTTTAGGGCCTGCAACAGTGCCAATACGTG
staple 156	GCACAGACAATATTTTTGAATGGGGTCAGTA
staple 157	AGGAACCCATGTACCGTAACACTTGATATAA
staple 158	GCCCGTATCCGGAATAGGTGTATCAGCCCAAT
staple 159	GCCTCCCTCAGAATGGAAAGCGCAGTAACAGT
staple 160	GAAATTATTGCCTTTAGCGTCAGACCGGAACC
staple 161	AAGTAAGCAGACACCACGGAATAATATTGACG
staple 162	GCCAGTTAGAGGGTAATTGAGCGCTTTAAGAA
staple 163	CTTATCATTCCCGACTTGCGGGAGCCTAATTT
staple 164	AGTATAAAGTTCAGCTAATGCAGATGTCTTTC
staple 165	GAATTTATTTAATGGTTTGAAATATTCTTACC
staple 166	CCTGATTGCAATATATGTGAGTGATCAATAGT
staple 167	ATTTTAAAATCAAAATTATTTGCACGGATTCG
staple 168	TTAACACCAGCACTAACAACTAATCGTTATTA
staple 169	CAGGAGGTGGGGTCAGTGCCTTGAGTCTCTGA
staple 170	ATTTACCGGGAACCAGAGCCACCACTGTAGCG
staple 171	CGTTTTCAAGGGAGGGAAGGTAAAGTTTATTT
staple 172	TGTCACAATCTTACCGAAGCCCTTTAATATCA
staple 173	GAGAGATAGAGCGTCTTTCCAGAGGTTTTGAA
staple 174	GCCTTAAACCAATCAATAATCGGCACGCGCCT
staple 175	GTTTATCAATATGCGTTATACAAACCGACCGT
staple 176	GTGATAAAAAGACGCTGAGAAGAGATAACCTT
staple 177	GCTTCTGTTCGGGAGAAACAATAACGTAAAAC
staple 178	AGAAATAAAAATCCTTTGCCCGAAAGATTAGA
staple 179	GCCGTCAAAAAACAGAGGTGAGGCCTATTAGT
staple 180	CTTTAATGCGCGAACTGATAGCCCCACCAG
staple 181	CCACCCTCATTTTCAGGGATAGCAACCGTACT
staple 182	GTTTTAACTTAGTACCGCCACCCAGAGCCA
staple 183	AAATCACCTTCCAGTAAGCGTCAGTAATAA
staple 184	ACCGATTGTCGGCATTTTCGGTCATAATCA
staple 185	AATAGCTATCAATAGAAAATTCAACATTCA
staple 186	ACGCTAACACCCACAAGAATTGAAAATAGC
staple 187	TGTAGAAATCAAGATTAGTTGCTCTTACCA
staple 188	TTAGTATCACAATAGATAAGTCCACGAGCA
staple 189	CTTAGATTTAAGGCGTTAAATAAAGCCTGT
staple 190	CTTTTACAAAATCGTCGCTATTAGCGATAG
staple 191	CTCGTATTAGAAATTGCGTAGATACAGTAC
staple 192	CAGAAGATTAGATAATACATTTGTCGACAA

[truncated: 1 more sheets: 3D DNA origami]
